# Supplementary material for: Efficient deletion of multiple circle RNA loci by CRISPR‐Cas9 reveals Os06circ02797 as a putative sponge for OsMIR408 in rice
Source: Plant Biotechnol J. 2021 Jan 28;19(6):1240–52. doi: 10.1111/pbi.13544 (PMC8196656; doi:10.1111/pbi.13544)
Supplement: Supplementary file 2 — Table S1 The differential expression of miRNAs in rice circRNA mutants via small RNA‐Seq. [file PBI-19-1240-s007.xlsx]

## Sheet: DE-miRNA
miRNA ID	mature miRNA sequence (5’-3’)	miRNA length	pZJP053-1	pZJP053-2	pZJP053-3	wt-rep1	wt-rep2	wt-rep3	Fold	FDR	log2FC	regulated
os02circ25329∆1
novel_miR_327	UUAAACUCGGCUCAAUCUG	19	5392.58	73998	19914.1	776.991	825.561	1271.35	34.554	0.011546	2.19763	up
osa-miR397a	UCAUUGAGUGCAGCGUUGAUG	21	3897.61	1368.75	2123.91	6986.68	5685.96	6565.81	0.384141	0.016778	-1.17369	down
novel_miR_336	CCUCUGACGUGGUCACUGACAGGU	24	98.7749	0	77.9418	315.165	249.156	274.046	0.210787	0.008059	-1.58565	down
novel_miR_35	AAAAUGUGUGGUUCCGAAU	19	432.474	128.32	714.467	118.577	119	104.533	3.72764	0.000331	1.79197	up
os06circ02797∆1
novel_miR_114,198,236,365,37,40,63,99	AGGGCUAUAGCUCAGUUCGG	20	25405.8	27333.2	20890.4	14354	15458.8	15253.4	1.6338	0.000574	0.880836	up
novel_miR_117,333	UGAGGGCUAGAGCCUGCCUCUGG	23	128.749	116.626	225.349	43.6863	7.43749	87.5817	3.39369	0.004536	1.39159	up
miR166j-5p	GAAUGACGUCCGGUCUGA	18	28461.5	28021.5	22346.1	11767.2	10531.5	17544.6	1.97848	0.00021	1.10098	up
novel_miR_248	UGGAAAGUUGGGAGAUUGGGG	21	1764.26	1666.9	1851.51	1117.12	806.967	1257.22	1.66053	0.001123	0.875187	up
novel_miR_267	AUUCCGAUCUAGUUGAUAGAAC	22	86.5031	79.647	103.539	287.081	197.093	169.513	0.412565	0.028001	-0.91795	down
novel_miR_290	ACAAUCGGUCUAUUACUUACAAGU	24	142.831	182.05	204.032	390.056	345.843	347.502	0.488197	0.033868	-0.75935	down
novel_miR_32	AAAUGAUGAGAUAUACUGACGUGU	24	0	0	0	312.045	264.031	161.037	n	1.29e-23	-4.12704	down
novel_miR_98	UGGAGACAAGGGUUUAGCUCUGG	23	96.5616	71.1134	140.082	24.9636	26.0312	42.3783	3.29599	0.002427	1.423	up
osa-miR169i-5p.2	UGGUGAUAAGGGUGUAGCUCUG	22	1788.4	1243.06	2625.01	527.355	148.75	584.82	4.48597	0.003296	1.54409	up
osa-miR1861b,f,i,l	CGAUCUUGAGGCAGGAACUGAG	22	267.556	125.16	286.254	730.184	773.499	1341.98	0.238598	4.44e-07	-1.65338	down
osa-miR1861d	UGGUCUUGAGGCAGGAACUGAG	22	241.404	110.937	249.711	577.283	669.374	1234.62	0.242638	3.69e-06	-1.60757	down
osa-miR395d,h,i,j,k,l,m,n,p,q,r,s,y	GUGAAGUGUUUGGGGGAACUC	21	40.234	71.1134	63.9503	15.6022	22.3125	19.7765	3.03855	0.036967	1.21038	up
osa-miR3979-3p	CUUCGGGGGAGGAGAGAAGC	20	62.3627	65.4244	18.2715	0	0	11.3009	12.9245	0.001384	1.7333	up
osa-miR408-5p	CAGGGAUGAGGCAGAGCAUGG	21	893.195	910.252	1014.07	399.417	182.219	457.685	2.71092	1.58e-06	1.46287	up
osa-miR5076	GAAAUGGGAGCAGAGCAGGUUU	22	34.1989	48.3571	33.4978	3.12045	11.1562	2.82522	6.78602	0.008545	1.51762	up
os03circ00204∆1
novel_miR_234	UGCAUUUGCACCUGCACCUAC	21	104.081	37.9154	54.52	452.465	193.375	73.4557	0.273207	0.035095	-1.1392	down
novel_miR_98	UGGAGACAAGGGUUUAGCUCUGG	23	104.081	86.9823	103.588	24.9636	26.0312	42.3783	3.15564	0.035095	1.07743	up
novel_miR_117,333	UGAGGGCUAGAGCCUGCCUCUGG	23	239.387	180.656	220.806	43.6863	7.43749	87.5817	4.62021	0.008473	1.28824	up
osa-miR399d	UGCCAAAGGAGAGUUGCCCUG	21	1438.92	3564.05	4151.7	1060.95	1201.15	1127.26	2.70099	0.015481	1.07178	up
osa-miR399i	UGCCAAAGGAGAGCUGCCCUG	21	28.6224	113.746	133.574	24.9636	7.43749	5.65044	7.25181	0.015481	1.25927	up
osa-miR169i-5p.2	UGGUGAUAAGGGUGUAGCUCUG	22	1748.57	1518.85	1853.68	527.355	148.75	584.82	4.06137	0.000234	1.43405	up
novel_miR_32	AAAUGAUGAGAUAUACUGACGUGU	24	0	0	0	312.045	264.031	161.037	0	1.49e-28	-3.6544	down
os05circ02465∆1
osa-miR1861d	UGGUCUUGAGGCAGGAACUGAG	22	470.927	241.479	141.899	577.283	669.374	1234.62	0.344301	0.019745	-0.96738	down
osa-miR1861b,f,i,l	CGAUCUUGAGGCAGGAACUGAG	22	497.09	250.103	238.555	730.184	773.499	1341.98	0.346404	0.001143	-1.06833	down
