# Supplementary material for: Efficient deletion of multiple circle RNA loci by CRISPR‐Cas9 reveals Os06circ02797 as a putative sponge for OsMIR408 in rice
Source: Plant Biotechnol J. 2021 Jan 28;19(6):1240–52. doi: 10.1111/pbi.13544 (PMC8196656; doi:10.1111/pbi.13544)
Supplement: Supplementary file 5 — Table S4 The differential expression miRNAs and their potential targets in os06circ02797∆1 mutants. [file PBI-19-1240-s004.xlsx]

## Sheet: up regulated osa-miR408-5p
#ID	miRNA_Seq	miRNA_Length	pZJP054-1	pZJP054-2	pZJP054-3	wt-rep1	wt-rep2	wt-rep3	Fold	FDR	log2FC	regulated	Target_gene	pZJP054-1_FPKM	pZJP054-2_FPKM	pZJP054-3_FPKM	wt-rep1_FPKM	wt-rep2_FPKM	wt-rep3_FPKM	GO
osa-miR408-5p	CAGGGAUGAGGCAGAGCAUGG	21	893.195	910.252	1014.07	399.417	182.219	457.685	2.71092	1.58e-06	1.46287	up	Target_gene	pZJP054-1_FPKM	pZJP054-2_FPKM	pZJP054-3_FPKM	wt-rep1_FPKM	wt-rep2_FPKM	wt-rep3_FPKM	GO
													LOC_Os12g40890	8.87614	18.9975	12.1385	7.93521	13.7863	15.4753	Auxin-responsive protein IAA30，Plant hormone signal transduction (ko04075)
													LOC_Os12g13130	7.1721	7.14366	7.36042	7.84324	10.0824	7.21439	metal ion binding
													LOC_Os11g25180	0	0	0	0	0	0	transposon protein, putative, CACTA, En/Spm sub-class
													LOC_Os11g08569	7.07853	11.7345	10.6439	8.69417	15.8304	13.8394	Parkeol synthase，Lipid transport and metabolism
													LOC_Os11g06420	9.18527	10.2167	10.8615	9.42867	11.3873	10.876	Tubby-like F-box protein 13 ， transcription factor activity
													LOC_Os11g04580	0	0	0	0	0	0.070157	long cell-linked locus protein
													LOC_Os10g39390	1.23329	1.72149	0.759145	0.992019	1.0647	1.24089	Aspartic proteinase nepenthesin-1
													LOC_Os10g39300	1.81706	1.82623	1.25983	1.67921	0.62132	0.468999	Aspartic proteinase nepenthesin-1
													LOC_Os10g39260	3.28617	3.21213	2.45278	3.73059	1.27274	1.88706	Aspartic proteinase nepenthesin-1
													LOC_Os09g27250	1.22401	1.98834	1.3057	0.735393	1.29982	1.55585	Function unknown
													LOC_Os09g25600	11.1655	9.90844	11.6217	9.18502	7.21706	8.83263	AP2-like ethylene-responsive transcription factor
													LOC_Os09g23740	10.614	9.17467	12.2063	8.31158	8.38643	10.6421	Phosphatidylinositol-4-phosphate 5-Kinase;
													LOC_Os09g09290	1.24998	1.24847	1.51266	0.730287	1.42619	1.37419	Cellular Component: mitochondrion (GO:0005739);;
													LOC_Os08g39390	0.103595	0.24331	0.245048	0.429526	0.520427	0.545462	Zinc finger protein WIP2
													LOC_Os07g46530	0.082829	0.041626	0	0	0	0	hypothetical protein
													LOC_Os07g36150	1.97202	1.78056	1.58587	1.68714	2.07819	2.07556	Formin-like protein 11
													LOC_Os07g31530	0.039761	0.004656	0	0.024593	0	0.027554	Reverse transcriptase (RNA-dependent DNA polymerase);; zinc-binding in reverse transcriptase
													LOC_Os07g29660	0	0	0	0	0	0	hypothetical protein
													LOC_Os07g20510	4.89166	4.01135	4.75169	7.03513	7.46251	6.29512	Pentatricopeptide repeat-containing protein
													LOC_Os06g06780	122.943	154.204	130.44	84	125.119	142.974	Late embryogenesis abundant protein
													LOC_Os05g28870	21.0558	18.9081	19.8378	20.8751	16.7128	21.2682	Nicotinamide adenine dinucleotide transporter 1
													LOC_Os04g49480	0.096219	0	0.086358	0.044821	0.009625	0	Probable L-type lectin-domain containing receptor kinase S.5
													LOC_Os04g46490	0	0	0	0	0	0	Carbohydrate transport and metabolism
													LOC_Os04g41020	4.98374	6.64194	5.7396	5.43332	6.5659	7.2362	Kelch repeat-containing protein，Cell wall/membrane/envelope biogenesis
													LOC_Os03g56710	0	0	0	0.033082	0	0	Function unknown
													LOC_Os03g51650	77.2097	49.0307	66.9439	76.1559	68.95	61.3495	Sulfite exporter TauE/SafE family protein 4
													LOC_Os03g17850	14.6771	11.308	14.5675	12.0221	10.6082	20.3778	Glycosyltransferase family 43
													LOC_Os03g15600	9.63861	2.73363	3.26331	6.05786	4.02808	4.39994	PREDICTED: uncharacterized protein
													LOC_Os03g11580	10.6932	8.21354	11.503	12.6092	13.3303	10.6299	Zinc finger CCCH domain-containing protein 55
													LOC_Os03g11460	23.7377	18.6537	21.9751	23.1126	24.4076	21.9966	PREDICTED: hornerin isoform X2
													LOC_Os02g57050	5.92475	6.88723	5.74594	6.32501	5.17274	5.49949	Putative diphthamide synthesis protein
													LOC_Os02g55030	5.90291	5.53004	5.94842	6.93738	6.45303	5.94755	Nudix hydrolase 3，
													LOC_Os02g49670	7.02839	5.89098	3.2027	9.62907	5.30052	6.59086	zinc knuckle family protein,Lipid transport and metabolism
													LOC_Os02g27220	21.6428	14.6508	10.0238	20.0148	19.511	11.1782	PREDICTED: probable protein phosphatase 2C 14
													LOC_Os02g10100	0.053828	0.044153	0.040918	0.043182	0.016804	0.063046	Leucine-rich repeat receptor protein kinase MSL1
													LOC_Os02g06250	0	0	0	0	0	0	Receptor-like protein 2
													LOC_Os01g64230	0.245275	0.147105	0.19514	0.184139	0.119356	0.119713	long cell-linked locus protein
													LOC_Os01g11220	0.829405	0.887912	0.425932	0.836977	0.935719	0.863146	Function unknown
													LOC_Os09g32260	1.56393	0.971911	1.59379	1.94863	2.17788	1.04856	no apical meristem protein, putative, expressed
													LOC_Os09g21520.2	4.78306	6.82904	7.56222	5.74097	6.57333	6.93814	cDNA|DEAD-box ATP-dependent RNA helicase, putative, expressed
													LOC_Os09g08030	0	0	0	0	0	0	|nodulin MtN3 family protein, putative, expressed
													LOC_Os09g08440	0	0	0	0	0	0	|nodulin MtN3 family protein, putative, expressed
													LOC_Os11g29350	2.69827	4.00973	3.43971	2.89955	4.31503	4.45055	cDNA|ELMO/CED-12 family protein, putative, expressed
													LOC_Os12g34920	5.20065	4.85384	5.28798	6.02566	6.73208	5.82356	cDNA|csAtPR5, putative, expressed
													LOC_Os02g06200	0.345543	0.464776	0.242531	0.966183	0.494987	0.306514	cDNA|phytosulfokine receptor precursor, putative, expressed Cleavage
													LOC_Os05g23640	0.053686	0	0.069303	0	0	0.089321	cDNA|retrotransposon protein, putative, unclassified
													LOC_Os03g46260	6.81342	8.3056	6.69228	7.87481	7.55294	8.1844	cDNA|DUF581 domain containing protein, expressed
													LOC_Os01g45830	2.95135	2.92497	2.5517	4.16287	3.82146	3.11822	cDNA|sulfate transporter, putative, expressed
													LOC_Os12g07860	0	0	0	0	0	0	nodulin MtN3 family protein, putative, expressed

## Sheet: up regulated novel_miR_114
#ID	miRNA_Seq	miRNA_Length	pZJP054-1	pZJP054-2	pZJP054-3	wt-rep1	wt-rep2	wt-rep3	FDR	log2FC	regulated	Target_gene	pZJP054-1_FPKM	pZJP054-2_FPKM	pZJP054-3_FPKM	wt-rep1_FPKM	wt-rep2_FPKM	wt-rep3_FPKM	wt-rep1_wt-rep2_wt-rep3_vs_pZJP054-1_pZJP054-2_pZJP054-3_DESeq_FDR	wt-rep1_wt-rep2_wt-rep3_vs_pZJP054-1_pZJP054-2_pZJP054-3_DESeq_log2FC	wt-rep1_wt-rep2_wt-rep3_vs_pZJP054-1_pZJP054-2_pZJP054-3_DESeq_(FDR_0.01_FC_2)_regulated	COG_class_annotation	GO_annotation	KEGG_annotation	KEGG_pathway_annotation	KOG_class_annotation	Pfam_annotation	Swiss_Prot_annotation	eggNOG_class_annotation	NR_annotation	GO_second_level_annotation
novel_miR_114	AGGGCUAUAGCUCAGUUCGG	20	25405.8	27333.2	20890.4	14354.1	15458.8	15253.4	0.000573575	0.880836	up	LOC_Os12g36850	2.88074	3.22726	2.3795	5.19067	1.65568	1.941	1	0.0713946	normal	--	Biological Process: defense response (GO:0006952);; Biological Process: response to biotic stimulus (GO:0009607);;	--	--	--	Pathogenesis-related protein Bet v I family;; Polyketide cyclase / dehydrase and lipid transport	Major pollen allergen Bet v 1-D/H OS=Betula pendula OX=3505 GN=BETV1D PE=1 SV=2	Function unknown	PREDICTED: major pollen allergen Bet v 1-D/H [Oryza sativa Japonica Group]	biological process: response to stimulus (GO:0050896)
												LOC_Os12g16070	0	0	0	0	0	0	--	--	--	--	--	--	--	--	--	--	--	transposon protein, putative, CACTA, En/Spm sub-class [Oryza sativa Japonica Group]	--
												LOC_Os12g10280	0.535216	1.6044	1.14944	1.11719	0.924432	0.936958	1	0.268098	normal	Carbohydrate transport and metabolism	Molecular Function: protein binding (GO:0005515);; Biological Process: iron ion transport (GO:0006826);; Cellular Component: plastid (GO:0009536);; Biological Process: cellular response to iron ion starvation (GO:0010106);; Biological Process: response to nitrate (GO:0010167);; Biological Process: myo-inositol hexakisphosphate biosynthetic process (GO:0010264);; Molecular Function: arsenite trans…	--	--	Carbohydrate transport and metabolism	Major intrinsic protein	Aquaporin NIP3-3 OS=Oryza sativa subsp. japonica OX=39947 GN=NIP3-3 PE=2 SV=1	Carbohydrate transport and metabolism	PREDICTED: aquaporin NIP3-3-like [Oryza sativa Japonica Group]	molecular function: binding (GO:0005488);; biological process: localization (GO:0051179);; cellular component: cell (GO:0005623);; cellular component: organelle (GO:0043226);; cellular component: cell part (GO:0044464);; biological process: cellular process (GO:0009987);; biological process: response to stimulus (GO:0050896);; biological process: metabolic process (GO:0008152);; biological proces…
												LOC_Os12g04940	0.563745	0.646736	0.399231	0.562172	0.364255	0.440232	1	0.292112	normal	--	Cellular Component: nucleus (GO:0005634);; Biological Process: RNA splicing (GO:0008380);;	K13109|0|dosa:Os12t0143400-00|K13109 IK cytokine | (RAP-DB) Os12g0143400; Similar to RED family protein.	--	Signal transduction mechanisms	RED-like protein N-terminal region;; RED-like protein C-terminal region	Suppressor of mec-8 and unc-52 protein homolog 2 OS=Arabidopsis thaliana OX=3702 GN=SMU2 PE=1 SV=1	Function unknown	expressed protein [Oryza sativa Japonica Group]	cellular component: cell (GO:0005623);; cellular component: organelle (GO:0043226);; cellular component: cell part (GO:0044464);; biological process: metabolic process (GO:0008152);; biological process: cellular process (GO:0009987)
												LOC_Os11g22154	0	0	0	0	0	0	--	--	--	--	Molecular Function: RNA binding (GO:0003723);; Molecular Function: RNA-directed DNA polymerase activity (GO:0003964);; Cellular Component: mitochondrion (GO:0005739);; Biological Process: RNA-dependent DNA biosynthetic process (GO:0006278);; Cellular Component: plastid (GO:0009536);;	--	--	General function prediction only	--	--	Replication, recombination and repair	hypothetical protein [Oryza sativa Japonica Group]	molecular function: binding (GO:0005488);; biological process: metabolic process (GO:0008152);; biological process: cellular process (GO:0009987);; molecular function: catalytic activity (GO:0003824);; cellular component: cell (GO:0005623);; cellular component: organelle (GO:0043226);; cellular component: cell part (GO:0044464)
												LOC_Os10g36680	1.43545	1.56794	1.9023	1.79527	1.90793	1.64867	1	0.0151528	normal	--	Cellular Component: mitochondrion (GO:0005739);; Cellular Component: plastid (GO:0009536);; Cellular Component: cell part (GO:0044464);; Biological Process: single-organism process (GO:0044699);; Biological Process: regulation of cellular process (GO:0050794);;	--	--	--	Plant organelle RNA recognition domain	Protein ROOT PRIMORDIUM DEFECTIVE 1 OS=Arabidopsis thaliana OX=3702 GN=RPD1 PE=1 SV=1	Function unknown	PREDICTED: protein ROOT PRIMORDIUM DEFECTIVE 1 [Oryza sativa Japonica Group]	cellular component: cell (GO:0005623);; cellular component: organelle (GO:0043226);; cellular component: cell part (GO:0044464);; biological process: single-organism process (GO:0044699);; biological process: biological regulation (GO:0065007)
												LOC_Os10g34300	0	0.030607	0.090289	0.082318	0.12819	0	--	--	--	--	--	--	--	--	F-box domain;; F-box-like	Putative F-box/kelch-repeat protein At1g12870 OS=Arabidopsis thaliana OX=3702 GN=At1g12870 PE=4 SV=2	Function unknown	hypothetical protein [Oryza sativa Japonica Group]	--
												LOC_Os09g11150	0	0	0	0	0	0	--	--	--	--	Molecular Function: nucleic acid binding (GO:0003676);; Molecular Function: catalytic activity (GO:0003824);; Cellular Component: mitochondrion (GO:0005739);; Biological Process: DNA metabolic process (GO:0006259);;	--	--	--	--	--	Replication, recombination and repair	putative reverse transcriptase [Oryza sativa Japonica Group]	molecular function: binding (GO:0005488);; molecular function: catalytic activity (GO:0003824);; cellular component: cell (GO:0005623);; cellular component: organelle (GO:0043226);; cellular component: cell part (GO:0044464);; biological process: metabolic process (GO:0008152);; biological process: cellular process (GO:0009987)
												LOC_Os08g20060	0	0	0	0	0	0	--	--	--	--	Molecular Function: nucleic acid binding (GO:0003676);; Biological Process: DNA integration (GO:0015074);; Molecular Function: nucleotidyltransferase activity (GO:0016779);;	--	--	General function prediction only	Integrase core domain	Uncharacterized mitochondrial protein AtMg00750 OS=Arabidopsis thaliana OX=3702 GN=AtMg00750 PE=4 SV=1	Replication, recombination and repair	OSJNBb0058J09.16 [Oryza sativa Japonica Group]	molecular function: binding (GO:0005488);; biological process: metabolic process (GO:0008152);; biological process: cellular process (GO:0009987);; molecular function: catalytic activity (GO:0003824)
												LOC_Os07g47720	0.249232	0.216026	0.391388	0.275884	0.263039	0.239773	--	--	--	--	Biological Process: post-embryonic development (GO:0009791);; Biological Process: reproductive structure development (GO:0048608);;	--	--	General function prediction only	PPR repeat family;; PPR repeat;; PPR repeat;; Pentatricopeptide repeat domain;; Pentacotripeptide-repeat region of PRORP	Pentatricopeptide repeat-containing protein At3g18020 OS=Arabidopsis thaliana OX=3702 GN=At3g18020 PE=2 SV=1	Function unknown	PREDICTED: pentatricopeptide repeat-containing protein At3g18020 [Oryza sativa Japonica Group]	biological process: multicellular organismal process (GO:0032501);; biological process: single-organism process (GO:0044699);; biological process: reproduction (GO:0000003);; biological process: reproductive process (GO:0022414);; biological process: developmental process (GO:0032502)
												LOC_Os07g25940	0	0.06299	0	0	0	0	--	--	--	--	--	--	--	--	--	--	--	Os07g0441300 [Oryza sativa Japonica Group]	--
												LOC_Os07g25860	0	0	0	0	0	0	--	--	--	--	Molecular Function: RNA binding (GO:0003723);; Molecular Function: RNA-directed DNA polymerase activity (GO:0003964);; Cellular Component: mitochondrion (GO:0005739);; Biological Process: RNA-dependent DNA biosynthetic process (GO:0006278);; Cellular Component: plastid (GO:0009536);; Biological Process: DNA integration (GO:0015074);;	--	--	General function prediction only	--	Uncharacterized mitochondrial protein AtMg00860 OS=Arabidopsis thaliana OX=3702 GN=AtMg00860 PE=4 SV=1	Replication, recombination and repair	unknown protein [Oryza sativa Japonica Group]	molecular function: binding (GO:0005488);; biological process: metabolic process (GO:0008152);; biological process: cellular process (GO:0009987);; molecular function: catalytic activity (GO:0003824);; cellular component: cell (GO:0005623);; cellular component: organelle (GO:0043226);; cellular component: cell part (GO:0044464)
												LOC_Os06g45300	9.4477	9.37754	10.1021	10.6471	12.0385	9.47117	1	-0.0140158	normal		Biological Process: microtubule cytoskeleton organization (GO:0000226);; Biological Process: mitotic cell cycle (GO:0000278);; Biological Process: cytokinesis by cell plate formation (GO:0000911);; Biological Process: defense response to oomycetes (GO:0002229);; Molecular Function: protein serine/threonine kinase activity (GO:0004674);; Molecular Function: MAP kinase kinase kinase activity (GO:00…	--	--	Signal transduction mechanisms	Protein tyrosine kinase;; Protein kinase domain	Serine/threonine-protein kinase STY13 OS=Arabidopsis thaliana OX=3702 GN=STY13 PE=1 SV=2	Signal transduction mechanisms	PREDICTED: serine/threonine-protein kinase HT1 [Oryza sativa Japonica Group]	biological process: cellular process (GO:0009987);; biological process: cellular component organization or biogenesis (GO:0071840);; biological process: single-organism process (GO:0044699);; biological process: response to stimulus (GO:0050896);; biological process: multi-organism process (GO:0051704);; biological process: metabolic process (GO:0008152);; molecular function: catalytic activity (…
												LOC_Os06g39330	20.0327	22.9128	20.4737	22.4016	23.7746	21.701	1	0.0376356	normal	--	Molecular Function: protein binding (GO:0005515);; Biological Process: metabolic process (GO:0008152);; Cellular Component: phragmoplast (GO:0009524);; Biological Process: anthocyanin-containing compound biosynthetic process (GO:0009718);; Biological Process: response to salicylic acid (GO:0009751);; Biological Process: auxin metabolic process (GO:0009850);; Biological Process: response to inorga…	--	--	Carbohydrate transport and metabolism;; Energy production and conversion	UDP-glucoronosyl and UDP-glucosyl transferase	Crocetin glucosyltransferase, chloroplastic OS=Gardenia jasminoides OX=114476 GN=UGT75L6 PE=1 SV=1	Function unknown	PREDICTED: crocetin glucosyltransferase, chloroplastic [Oryza sativa Japonica Group]	molecular function: binding (GO:0005488);; biological process: metabolic process (GO:0008152);; cellular component: cell (GO:0005623);; cellular component: cell part (GO:0044464);; biological process: single-organism process (GO:0044699);; biological process: response to stimulus (GO:0050896);; biological process: cellular process (GO:0009987);; biological process: biological regulation (GO:00650…
												LOC_Os05g34130	2.33595	4.7712	2.82783	3.078	3.44117	4.25147	1	0.0106579	normal	--	Cellular Component: mitochondrion (GO:0005739);;	--	--	--	--	--	--	PREDICTED: NUT family member 2F [Oryza sativa Japonica Group]	cellular component: cell (GO:0005623);; cellular component: organelle (GO:0043226);; cellular component: cell part (GO:0044464)
												LOC_Os05g33610	16.6443	13.7431	18.2102	23.4896	23.2887	19.9962	0.915094	-0.319995	normal	--	Cellular Component: mitochondrion (GO:0005739);; Biological Process: vacuole organization (GO:0007033);; Biological Process: cellular response to phosphate starvation (GO:0016036);; Biological Process: galactolipid biosynthetic process (GO:0019375);; Biological Process: response to starvation (GO:0042594);; Biological Process: cellular response to water deprivation (GO:0042631);;	--	--	General function prediction only	Breast carcinoma amplified sequence 3	Autophagy-related protein 18g OS=Arabidopsis thaliana OX=3702 GN=ATG18G PE=2 SV=1	Function unknown	PREDICTED: autophagy-related protein 18h isoform X1 [Oryza sativa Japonica Group]	cellular component: cell (GO:0005623);; cellular component: organelle (GO:0043226);; cellular component: cell part (GO:0044464);; biological process: cellular process (GO:0009987);; biological process: cellular component organization or biogenesis (GO:0071840);; biological process: response to stimulus (GO:0050896);; biological process: metabolic process (GO:0008152);; biological process: single-…
												LOC_Os05g29700	0	0	0	0	0	0	--	--	--	--	Molecular Function: RNA binding (GO:0003723);; Molecular Function: RNA-directed DNA polymerase activity (GO:0003964);; Cellular Component: mitochondrion (GO:0005739);; Biological Process: RNA-dependent DNA biosynthetic process (GO:0006278);; Biological Process: DNA integration (GO:0015074);;	--	--	General function prediction only	Integrase core domain	Uncharacterized mitochondrial protein AtMg00860 OS=Arabidopsis thaliana OX=3702 GN=AtMg00860 PE=4 SV=1	Replication, recombination and repair	unknown protein [Oryza sativa Japonica Group]	molecular function: binding (GO:0005488);; biological process: metabolic process (GO:0008152);; biological process: cellular process (GO:0009987);; molecular function: catalytic activity (GO:0003824);; cellular component: cell (GO:0005623);; cellular component: organelle (GO:0043226);; cellular component: cell part (GO:0044464)
												LOC_Os05g28510	3.23257	3.43517	3.85919	2.74834	3.01927	2.46057	0.924422	0.496401	normal	--	Biological Process: obsolete protein import into nucleus, docking (GO:0000059);; Molecular Function: protein binding (GO:0005515);; Cellular Component: nuclear pore (GO:0005643);; Cellular Component: cytosol (GO:0005829);; Biological Process: intracellular protein transport (GO:0006886);; Biological Process: nucleocytoplasmic transport (GO:0006913);; Biological Process: multicellular organism dev…	K14293|0|osa:4338508|K14293 importin subunit beta-1 | (RefSeq) importin subunit beta-1	RNA transport (ko03013)	Nuclear structure;; Intracellular trafficking, secretion, and vesicular transport	HEAT repeat;; HEAT-like repeat;; Importin-beta N-terminal domain;; HEAT repeats	Importin subunit beta-1 OS=Arabidopsis thaliana OX=3702 GN=KPNB1 PE=1 SV=1	Intracellular trafficking, secretion, and vesicular transport	PREDICTED: importin subunit beta-1 [Oryza sativa Japonica Group]	molecular function: binding (GO:0005488);; cellular component: cell (GO:0005623);; cellular component: macromolecular complex (GO:0032991);; cellular component: organelle (GO:0043226);; cellular component: organelle part (GO:0044422);; cellular component: cell part (GO:0044464);; biological process: localization (GO:0051179);; biological process: multicellular organismal process (GO:0032501);; bi…
												LOC_Os05g22700	0	0	0	0	0	0	--	--	--	--	Molecular Function: nucleic acid binding (GO:0003676);; Molecular Function: RNA-directed DNA polymerase activity (GO:0003964);; Cellular Component: mitochondrion (GO:0005739);; Biological Process: DNA metabolic process (GO:0006259);; Molecular Function: transferase activity (GO:0016740);;	--	--	General function prediction only	--	Uncharacterized mitochondrial protein AtMg00860 OS=Arabidopsis thaliana OX=3702 GN=AtMg00860 PE=4 SV=1	Replication, recombination and repair	OSJNBa0091C12.6 [Oryza sativa Japonica Group]	molecular function: binding (GO:0005488);; biological process: metabolic process (GO:0008152);; biological process: cellular process (GO:0009987);; molecular function: catalytic activity (GO:0003824);; cellular component: cell (GO:0005623);; cellular component: organelle (GO:0043226);; cellular component: cell part (GO:0044464)
												LOC_Os05g16410	0	0	0	0	0	0	--	--	--	--	Molecular Function: nucleic acid binding (GO:0003676);; Molecular Function: catalytic activity (GO:0003824);; Cellular Component: mitochondrion (GO:0005739);; Biological Process: DNA metabolic process (GO:0006259);;	--	--	General function prediction only	--	--	Replication, recombination and repair	Os05g0253000 [Oryza sativa Japonica Group]	molecular function: binding (GO:0005488);; molecular function: catalytic activity (GO:0003824);; cellular component: cell (GO:0005623);; cellular component: organelle (GO:0043226);; cellular component: cell part (GO:0044464);; biological process: metabolic process (GO:0008152);; biological process: cellular process (GO:0009987)
												LOC_Os05g12620	0	0	0	0	0	0	--	--	--	--	Molecular Function: binding (GO:0005488);;	--	--	General function prediction only	Reverse transcriptase (RNA-dependent DNA polymerase)	RNA-directed DNA polymerase homolog OS=Oenothera berteroana OX=3950 PE=4 SV=1	Replication, recombination and repair	retrotransposon protein, putative, Ty3-gypsy subclass [Oryza sativa Japonica Group]	molecular function: binding (GO:0005488)
												LOC_Os05g11660	0	0	0	0	0	0	--	--	--	--	Cellular Component: plastid (GO:0009536);;	--	--	--	--	--	--	hypothetical protein OsI_18844 [Oryza sativa Indica Group]	cellular component: cell (GO:0005623);; cellular component: organelle (GO:0043226);; cellular component: cell part (GO:0044464)
												LOC_Os04g17140	0	0	0	0	0	0	--	--	--	--	Molecular Function: RNA binding (GO:0003723);; Molecular Function: RNA-directed DNA polymerase activity (GO:0003964);; Cellular Component: mitochondrion (GO:0005739);; Biological Process: RNA-dependent DNA biosynthetic process (GO:0006278);; Cellular Component: plastid (GO:0009536);; Molecular Function: transferase activity (GO:0016740);;	--	--	General function prediction only	--	Uncharacterized mitochondrial protein AtMg00860 OS=Arabidopsis thaliana OX=3702 GN=AtMg00860 PE=4 SV=1	Replication, recombination and repair	OSJNBa0091C12.6 [Oryza sativa Japonica Group]	molecular function: binding (GO:0005488);; biological process: metabolic process (GO:0008152);; biological process: cellular process (GO:0009987);; molecular function: catalytic activity (GO:0003824);; cellular component: cell (GO:0005623);; cellular component: organelle (GO:0043226);; cellular component: cell part (GO:0044464)
												LOC_Os03g60430	3.37855	2.68835	3.01173	3.93126	3.15464	3.1689	1	-0.052575	normal	--	Molecular Function: RNA polymerase II transcription factor activity, sequence-specific DNA binding (GO:0000981);; Molecular Function: DNA binding (GO:0003677);; Molecular Function: transcription factor activity, sequence-specific DNA binding (GO:0003700);; Molecular Function: protein binding (GO:0005515);; Cellular Component: nucleus (GO:0005634);; Cellular Component: nucleolus (GO:0005730);; Bio…	K09284|0|osa:4334582|K09284 AP2-like factor, euAP2 lineage | (RefSeq) AP2D2; AP2-like ethylene-responsive transcription factor TOE3	--	--	AP2 domain	Floral homeotic protein APETALA 2 OS=Arabidopsis thaliana OX=3702 GN=AP2 PE=1 SV=1	Transcription	PREDICTED: floral homeotic protein APETALA 2 isoform X1 [Oryza sativa Japonica Group]	biological process: biological regulation (GO:0065007);; molecular function: nucleic acid binding transcription factor activity (GO:0001071);; molecular function: binding (GO:0005488);; cellular component: cell (GO:0005623);; cellular component: organelle (GO:0043226);; cellular component: cell part (GO:0044464);; cellular component: organelle part (GO:0044422);; biological process: response to s…
												LOC_Os03g42530	0	0	0	0	0.005277	0.005922	--	--	--	--	Molecular Function: RNA binding (GO:0003723);; Molecular Function: RNA-directed DNA polymerase activity (GO:0003964);; Cellular Component: mitochondrion (GO:0005739);; Biological Process: RNA-dependent DNA biosynthetic process (GO:0006278);; Cellular Component: plastid (GO:0009536);; Biological Process: DNA integration (GO:0015074);; Molecular Function: transferase activity (GO:0016740);;	--	--	General function prediction only	--	RNA-directed DNA polymerase homolog OS=Oenothera berteroana OX=3950 PE=4 SV=1	Replication, recombination and repair	putative reverse transcriptase [Oryza sativa Japonica Group]	molecular function: binding (GO:0005488);; biological process: metabolic process (GO:0008152);; biological process: cellular process (GO:0009987);; molecular function: catalytic activity (GO:0003824);; cellular component: cell (GO:0005623);; cellular component: organelle (GO:0043226);; cellular component: cell part (GO:0044464)
												LOC_Os03g16580	6.72647	6.72605	7.35396	6.65104	7.47865	7.01721	1	0.113304	normal	--	--	--	--	--	--	--	Function unknown	PREDICTED: uncharacterized protein LOC4332397 [Oryza sativa Japonica Group]	--
												LOC_Os03g12860	9.06952	8.34369	8.60338	8.96567	8.68436	7.49582	1	0.167116	normal	--	Molecular Function: transcription factor activity, sequence-specific DNA binding (GO:0003700);; Cellular Component: nucleus (GO:0005634);; Biological Process: regulation of transcription, DNA-templated (GO:0006355);; Biological Process: protein acetylation (GO:0006473);; Cellular Component: plasmodesma (GO:0009506);; Biological Process: shade avoidance (GO:0009641);; Biological Process: response …	K09338|4.95783e-86|osa:4332147|K09338 homeobox-leucine zipper protein | (RefSeq) Hox19, OJ1017C11.5, OJ1781E12.8, OsHox19; homeobox-leucine zipper protein HOX19	--	Transcription	Homeobox domain;; Homeobox associated leucine zipper;; Homeobox KN domain	Homeobox-leucine zipper protein HOX19 OS=Oryza sativa subsp. japonica OX=39947 GN=HOX19 PE=2 SV=1	Transcription	PREDICTED: homeobox-leucine zipper protein HOX19 isoform X2 [Oryza sativa Japonica Group]	biological process: biological regulation (GO:0065007);; molecular function: nucleic acid binding transcription factor activity (GO:0001071);; cellular component: cell (GO:0005623);; cellular component: organelle (GO:0043226);; cellular component: cell part (GO:0044464);; biological process: metabolic process (GO:0008152);; biological process: cellular process (GO:0009987);; cellular component: c…
												LOC_Os03g01012	1.36808	1.80101	1.9729	3.31832	2.09147	2.04601	1	-0.403304	normal	--	Cellular Component: Golgi apparatus (GO:0005794);; Cellular Component: plasma membrane (GO:0005886);; Biological Process: response to stress (GO:0006950);; Biological Process: aging (GO:0007568);; Biological Process: regulation of cell size (GO:0008361);; Cellular Component: plasmodesma (GO:0009506);; Biological Process: determination of bilateral symmetry (GO:0009855);; Biological Process: auxin…	--	--	--	Tetraspanin family	Protein TORNADO 2 OS=Arabidopsis thaliana OX=3702 GN=TRN2 PE=1 SV=1	Function unknown	PREDICTED: protein TORNADO 2-like [Oryza sativa Japonica Group]	cellular component: cell (GO:0005623);; cellular component: organelle (GO:0043226);; cellular component: cell part (GO:0044464);; cellular component: membrane (GO:0016020);; biological process: response to stimulus (GO:0050896);; biological process: developmental process (GO:0032502);; biological process: single-organism process (GO:0044699);; biological process: cellular process (GO:0009987);; b…
												LOC_Os02g53140	28.4728	22.3496	29.119	28.8234	29.3868	28.5952	1	0.019301	normal	General function prediction only	Cellular Component: nuclear ubiquitin ligase complex (GO:0000152);; Molecular Function: ubiquitin-protein transferase activity (GO:0004842);; Biological Process: DNA metabolic process (GO:0006259);; Biological Process: DNA repair (GO:0006281);; Biological Process: response to stress (GO:0006950);; Molecular Function: zinc ion binding (GO:0008270);; Biological Process: red, far-red light phototran…	K10143|0|osa:4330868|K10143 E3 ubiquitin-protein ligase RFWD2 [EC:2.3.2.27] | (RefSeq) COP1, OJ1353_F08.9-2, PPS, rCOP1; E3 ubiquitin-protein ligase COP1	Ubiquitin mediated proteolysis (ko04120);; Circadian rhythm - plant (ko04712)	--	WD domain, G-beta repeat;; Zinc finger, C3HC4 type (RING finger);; Zinc finger, C3HC4 type (RING finger);; Zinc finger, C3HC4 type (RING finger)	E3 ubiquitin-protein ligase COP1 OS=Arabidopsis thaliana OX=3702 GN=COP1 PE=1 SV=2	Posttranslational modification, protein turnover, chaperones	PREDICTED: E3 ubiquitin-protein ligase COP1 [Oryza sativa Japonica Group]	cellular component: cell (GO:0005623);; cellular component: macromolecular complex (GO:0032991);; cellular component: organelle (GO:0043226);; cellular component: organelle part (GO:0044422);; cellular component: cell part (GO:0044464);; molecular function: catalytic activity (GO:0003824);; biological process: metabolic process (GO:0008152);; biological process: cellular process (GO:0009987);; bi…
												LOC_Os02g02320	34.3674	51.1833	34.8467	32.6539	49.7987	52.7426	1	-0.0340249	normal	Amino acid transport and metabolism	Molecular Function: serine-type carboxypeptidase activity (GO:0004185);; Cellular Component: extracellular region (GO:0005576);; Cellular Component: vacuole (GO:0005773);; Cellular Component: peroxisome (GO:0005777);; Cellular Component: endoplasmic reticulum membrane (GO:0005789);; Biological Process: proteolysis (GO:0006508);; Cellular Component: cytoplasmic vesicle (GO:0016023);;	K09645|0|osa:4328060|K09645 vitellogenic carboxypeptidase-like protein [EC:3.4.16.-] | (RefSeq) OJ1399_H05.34, cbp3; serine carboxypeptidase 3	--	Posttranslational modification, protein turnover, chaperones;; Amino acid transport and metabolism	Serine carboxypeptidase	Serine carboxypeptidase 3 OS=Oryza sativa subsp. japonica OX=39947 GN=CBP3 PE=2 SV=1	Amino acid transport and metabolism	PREDICTED: serine carboxypeptidase 3 [Oryza sativa Japonica Group]	biological process: metabolic process (GO:0008152);; molecular function: catalytic activity (GO:0003824);; cellular component: extracellular region (GO:0005576);; cellular component: cell (GO:0005623);; cellular component: organelle (GO:0043226);; cellular component: cell part (GO:0044464);; cellular component: membrane (GO:0016020);; cellular component: organelle part (GO:0044422);; cellular com…
												LOC_Os01g47050	0.962939	0.339786	1.37506	1.41423	1.43253	2.10343	0.874496	-0.74563	normal	--	Molecular Function: ubiquitin-protein transferase activity (GO:0004842);; Cellular Component: nucleus (GO:0005634);; Biological Process: lipid transport (GO:0006869);; Biological Process: protein ubiquitination (GO:0016567);; Biological Process: single-organism cellular process (GO:0044763);; Biological Process: animal organ development (GO:0048513);; Biological Process: biological regulation (GO…	--	--	--	F-box-like;; F-box domain	F-box/kelch-repeat protein At3g61590 OS=Arabidopsis thaliana OX=3702 GN=At3g61590 PE=1 SV=1	Function unknown	PREDICTED: F-box/kelch-repeat protein At3g61590 [Oryza sativa Japonica Group]	molecular function: catalytic activity (GO:0003824);; cellular component: cell (GO:0005623);; cellular component: organelle (GO:0043226);; cellular component: cell part (GO:0044464);; biological process: single-organism process (GO:0044699);; biological process: localization (GO:0051179);; biological process: metabolic process (GO:0008152);; biological process: cellular process (GO:0009987);; bio…
												LOC_Os01g41880	15.2194	14.5987	13.6618	15.0351	15.0321	15.4889	1	0.0671463	normal	--	Molecular Function: nucleic acid binding (GO:0003676);; Cellular Component: nucleus (GO:0005634);; Cellular Component: peroxisome (GO:0005777);; Cellular Component: plasma membrane (GO:0005886);; Biological Process: response to stress (GO:0006950);; Biological Process: response to abiotic stimulus (GO:0009628);; Biological Process: flower development (GO:0009908);; Biological Process: regulation …	K13199|2.14764e-118|osa:4324091|K13199 plasminogen activator inhibitor 1 RNA-binding protein | (RefSeq) P0681B11.4; plasminogen activator inhibitor 1 RNA-binding protein	--	General function prediction only	Hyaluronan / mRNA binding family;; Stm1	RGG repeats nuclear RNA binding protein A (Fragment) OS=Nicotiana tabacum OX=4097 GN=RggA PE=2 SV=1	Function unknown	PREDICTED: plasminogen activator inhibitor 1 RNA-binding protein [Oryza sativa Japonica Group]	molecular function: binding (GO:0005488);; cellular component: cell (GO:0005623);; cellular component: organelle (GO:0043226);; cellular component: cell part (GO:0044464);; cellular component: membrane (GO:0016020);; biological process: response to stimulus (GO:0050896);; biological process: reproduction (GO:0000003);; biological process: reproductive process (GO:0022414);; biological process: mu…
												LOC_Os01g33580	0	0	0	0	0	0	--	--	--	--	Cellular Component: mitochondrion (GO:0005739);;	--	--	--	--	--	--	OSJNBa0032B23.4 [Oryza sativa Japonica Group]	cellular component: cell (GO:0005623);; cellular component: organelle (GO:0043226);; cellular component: cell part (GO:0044464)
												LOC_Os01g31450	0.03314	0.055414	0.013443	0.026693	0.022321	0.002113	--	--	--	--	Molecular Function: RNA binding (GO:0003723);; Molecular Function: RNA-directed DNA polymerase activity (GO:0003964);; Molecular Function: RNA-DNA hybrid ribonuclease activity (GO:0004523);; Biological Process: RNA-dependent DNA biosynthetic process (GO:0006278);; Biological Process: DNA integration (GO:0015074);;	--	--	General function prediction only	--	--	Replication, recombination and repair	PREDICTED: uncharacterized protein LOC4324541 [Oryza sativa Japonica Group]	molecular function: binding (GO:0005488);; biological process: metabolic process (GO:0008152);; biological process: cellular process (GO:0009987);; molecular function: catalytic activity (GO:0003824)

## Sheet: up regulated novel_miR_117
#ID		miRNA_Seq	miRNA_Length	pZJP054-1	pZJP054-2	pZJP054-3	wt-rep1	wt-rep2	wt-rep3	FDR	log2FC	regulated	Target_gene	pZJP054-1_FPKM	pZJP054-2_FPKM	pZJP054-3_FPKM	wt-rep1_FPKM	wt-rep2_FPKM	wt-rep3_FPKM	wt-rep1_wt-rep2_wt-rep3_vs_pZJP054-1_pZJP054-2_pZJP054-3_DESeq_FDR	wt-rep1_wt-rep2_wt-rep3_vs_pZJP054-1_pZJP054-2_pZJP054-3_DESeq_log2FC	wt-rep1_wt-rep2_wt-rep3_vs_pZJP054-1_pZJP054-2_pZJP054-3_DESeq_(FDR_0.01_FC_2)_regulated	COG_class_annotation	GO_annotation	KEGG_annotation	KEGG_pathway_annotation	KOG_class_annotation	Pfam_annotation	Swiss_Prot_annotation	eggNOG_class_annotation	NR_annotation	GO_second_level_annotation
novel_miR_117		UGAGGGCUAGAGCCUGCCUCUGG	23	128.749	116.626	225.349	43.6862	7.43749	87.5818	0.00453631	1.39159	up	LOC_Os03g63870	40.557	32.4501	36.0111	45.1111	52.0657	37.9042	1	-0.118216	normal	--	Biological Process: telomere maintenance (GO:0000723);; Molecular Function: DNA helicase activity (GO:0003678);; Biological Process: DNA metabolic process (GO:0006259);; Biological Process: DNA repair (GO:0006281);; Biological Process: DNA duplex unwinding (GO:0032508);; Biological Process: single-organism cellular process (GO:0044763);; Biological Process: regulation of biological process (GO:00…	K07466|0|dosa:Os03t0855700-01|K07466 replication factor A1 | (RAP-DB) Os03g0855700; Nucleic acid-binding, OB-fold domain containing protein.	DNA replication (ko03030);; Nucleotide excision repair (ko03420);; Mismatch repair (ko03430);; Homologous recombination (ko03440)	Replication, recombination and repair	Domain of unknown function DUF223	Replication protein A 70 kDa DNA-binding subunit B OS=Arabidopsis thaliana OX=3702 GN=RPA1B PE=3 SV=1	Replication, recombination and repair	PREDICTED: replication protein A 70 kDa DNA-binding subunit B isoform X3 [Oryza sativa Japonica Group]	biological process: metabolic process (GO:0008152);; biological process: cellular process (GO:0009987);; biological process: biological regulation (GO:0065007);; biological process: cellular component organization or biogenesis (GO:0071840);; molecular function: catalytic activity (GO:0003824);; biological process: response to stimulus (GO:0050896);; biological process: single-organism process (G…

## Sheet: up regulated miR166j-5p 
#ID	miRNA_Seq	miRNA_Length	pZJP054-1	pZJP054-2	pZJP054-3	wt-rep1	wt-rep2	wt-rep3	FDR	log2FC	regulated	Target_gene	pZJP054-1_FPKM	pZJP054-2_FPKM	pZJP054-3_FPKM	wt-rep1_FPKM	wt-rep2_FPKM	wt-rep3_FPKM	wt-rep1_wt-rep2_wt-rep3_vs_pZJP054-1_pZJP054-2_pZJP054-3_DESeq_FDR	wt-rep1_wt-rep2_wt-rep3_vs_pZJP054-1_pZJP054-2_pZJP054-3_DESeq_log2FC	wt-rep1_wt-rep2_wt-rep3_vs_pZJP054-1_pZJP054-2_pZJP054-3_DESeq_(FDR_0.01_FC_2)_regulated	COG_class_annotation	GO_annotation	KEGG_annotation	KEGG_pathway_annotation	KOG_class_annotation	Pfam_annotation	Swiss_Prot_annotation	eggNOG_class_annotation	NR_annotation	GO_second_level_annotation
miR166j-5p	GAAUGACGUCCGGUCUGA	18	28461.5	28021.5	22346.1	11767.2	10531.5	17544.6	0.000210371	1.10098	up	LOC_Os12g41630	0	0	0	0	0	0	--	--	--	--	Biological Process: macromolecule metabolic process (GO:0043170);;	--	--	--	F-box-like;; F-box domain	--	Function unknown	PREDICTED: F-box/LRR-repeat protein At3g48880 [Oryza sativa Japonica Group]	biological process: metabolic process (GO:0008152)
												LOC_Os12g41210	9.17954	7.92127	7.41729	11.4938	10.8617	8.79474	1	-0.208046	normal	--	Biological Process: microtubule cytoskeleton organization (GO:0000226);; Biological Process: telomere maintenance (GO:0000723);; Biological Process: cell fate specification (GO:0001708);; Molecular Function: binding (GO:0005488);; Cellular Component: nucleus (GO:0005634);; Biological Process: DNA replication (GO:0006260);; Biological Process: chromatin silencing (GO:0006342);; Biological Process:…	--	--	Inorganic ion transport and metabolism	Tesmin/TSO1-like CXC domain, cysteine-rich domain	Protein tesmin/TSO1-like CXC 2 OS=Arabidopsis thaliana OX=3702 GN=TCX2 PE=1 SV=1	Function unknown	PREDICTED: protein lin-54 [Oryza sativa Japonica Group]	biological process: cellular process (GO:0009987);; biological process: cellular component organization or biogenesis (GO:0071840);; biological process: metabolic process (GO:0008152);; biological process: biological regulation (GO:0065007);; biological process: developmental process (GO:0032502);; biological process: single-organism process (GO:0044699);; molecular function: binding (GO:0005488)…
												LOC_Os12g35140	0	0	0	0	0	0	--	--	--	--	Molecular Function: catalytic activity (GO:0003824);; Cellular Component: mitochondrion (GO:0005739);; Cellular Component: cell periphery (GO:0071944);;	--	--	--	--	--	--	retrotransposon protein, putative, unclassified [Oryza sativa Japonica Group]	molecular function: catalytic activity (GO:0003824);; cellular component: cell (GO:0005623);; cellular component: organelle (GO:0043226);; cellular component: cell part (GO:0044464)
												LOC_Os12g31130	0.005805	0.013488	0	0	0	0	--	--	--	--	Molecular Function: RNA binding (GO:0003723);; Molecular Function: RNA-directed DNA polymerase activity (GO:0003964);; Cellular Component: mitochondrion (GO:0005739);; Biological Process: RNA-dependent DNA biosynthetic process (GO:0006278);;	--	--	General function prediction only	Reverse transcriptase (RNA-dependent DNA polymerase)	Putative ribonuclease H protein At1g65750 OS=Arabidopsis thaliana OX=3702 GN=At1g65750 PE=3 SV=1	Function unknown	retrotransposon protein, putative, unclassified [Oryza sativa Japonica Group]	molecular function: binding (GO:0005488);; biological process: metabolic process (GO:0008152);; biological process: cellular process (GO:0009987);; molecular function: catalytic activity (GO:0003824);; cellular component: cell (GO:0005623);; cellular component: organelle (GO:0043226);; cellular component: cell part (GO:0044464)
												LOC_Os12g27102	0	0	0	0	0	0	--	--	--	Function unknown	Molecular Function: nucleic acid binding (GO:0003676);; Biological Process: glycerol metabolic process (GO:0006071);; Biological Process: lipid metabolic process (GO:0006629);; Molecular Function: zinc ion binding (GO:0008270);; Molecular Function: glycerophosphodiester phosphodiesterase activity (GO:0008889);; Cellular Component: plant-type cell wall (GO:0009505);; Cellular Component: plasmodesm…	--	--	Energy production and conversion	Glycerophosphoryl diester phosphodiesterase family	Glycerophosphodiester phosphodiesterase GDPDL4 OS=Arabidopsis thaliana OX=3702 GN=GDPDL4 PE=1 SV=1	Energy production and conversion	PREDICTED: glycerophosphodiester phosphodiesterase GDPDL4 [Oryza sativa Japonica Group]	molecular function: binding (GO:0005488);; biological process: metabolic process (GO:0008152);; biological process: cellular process (GO:0009987);; biological process: single-organism process (GO:0044699);; molecular function: catalytic activity (GO:0003824);; cellular component: cell (GO:0005623);; cellular component: cell part (GO:0044464);; cellular component: cell junction (GO:0030054);; cell…
												LOC_Os12g26470	0.186237	0.114217	0	0.097511	0.059971	0.057106	--	--	--	--	Molecular Function: aspartic-type endopeptidase activity (GO:0004190);; Molecular Function: binding (GO:0005488);; Cellular Component: endoplasmic reticulum (GO:0005783);; Biological Process: proteolysis (GO:0006508);; Biological Process: cellular aromatic compound metabolic process (GO:0006725);; Biological Process: defense response (GO:0006952);; Biological Process: signal transduction (GO:0007…	--	--	Posttranslational modification, protein turnover, chaperones	Xylanase inhibitor C-terminal;; Xylanase inhibitor N-terminal;; Eukaryotic aspartyl protease	Aspartic proteinase nepenthesin-1 OS=Nepenthes gracilis OX=150966 GN=nep1 PE=1 SV=1	Posttranslational modification, protein turnover, chaperones	Eukaryotic aspartyl protease family protein, expressed [Oryza sativa Japonica Group]	biological process: metabolic process (GO:0008152);; molecular function: catalytic activity (GO:0003824);; molecular function: binding (GO:0005488);; cellular component: cell (GO:0005623);; cellular component: organelle (GO:0043226);; cellular component: cell part (GO:0044464);; biological process: cellular process (GO:0009987);; biological process: response to stimulus (GO:0050896);; biological …
												LOC_Os12g21640	0	0	0	0	0	0	--	--	--	Mobilome: prophages, transposons	Molecular Function: DNA binding (GO:0003677);; Molecular Function: RNA binding (GO:0003723);; Molecular Function: RNA-directed DNA polymerase activity (GO:0003964);; Molecular Function: aspartic-type endopeptidase activity (GO:0004190);; Biological Process: RNA-dependent DNA biosynthetic process (GO:0006278);; Biological Process: DNA recombination (GO:0006310);; Biological Process: proteolysis (G…	--	--	General function prediction only	Retroviral aspartyl protease;; Reverse transcriptase (RNA-dependent DNA polymerase);; Retrotransposon gag protein;; Integrase core domain;; Aspartyl protease;; gag-polyprotein putative aspartyl protease;; Zinc knuckle	RNA-directed DNA polymerase homolog OS=Oenothera berteroana OX=3950 PE=4 SV=1	Replication, recombination and repair	retrotransposon protein, putative, Ty3-gypsy subclass [Oryza sativa Japonica Group]	molecular function: binding (GO:0005488);; biological process: metabolic process (GO:0008152);; biological process: cellular process (GO:0009987);; molecular function: catalytic activity (GO:0003824)
												LOC_Os12g12760	0.021527	0	0	0.030016	0.019511	0.043709	--	--	--	--	Molecular Function: DNA binding (GO:0003677);; Molecular Function: RNA binding (GO:0003723);; Molecular Function: RNA-directed DNA polymerase activity (GO:0003964);; Molecular Function: RNA-DNA hybrid ribonuclease activity (GO:0004523);; Molecular Function: sugar:proton symporter activity (GO:0005351);; Biological Process: RNA-dependent DNA biosynthetic process (GO:0006278);; Biological Process: …	--	--	General function prediction only	Integrase core domain;; Reverse transcriptase-like	--	Replication, recombination and repair	retrotransposon protein, putative, unclassified [Oryza sativa Japonica Group]	molecular function: binding (GO:0005488);; biological process: metabolic process (GO:0008152);; biological process: cellular process (GO:0009987);; molecular function: catalytic activity (GO:0003824);; biological process: single-organism process (GO:0044699);; biological process: localization (GO:0051179);; molecular function: transporter activity (GO:0005215)
												LOC_Os12g09500	0	0	0.017291	0.065912	0	0.036407	--	--	--	Secondary metabolites biosynthesis, transport and catabolism;; Defense mechanisms	Molecular Function: monooxygenase activity (GO:0004497);; Molecular Function: binding (GO:0005488);; Molecular Function: iron ion binding (GO:0005506);; Molecular Function: electron carrier activity (GO:0009055);; Biological Process: response to UV (GO:0009411);; Biological Process: response to organic substance (GO:0010033);; Cellular Component: cytoplasmic vesicle (GO:0016023);; Biological Proc…	--	--	Secondary metabolites biosynthesis, transport and catabolism	Cytochrome P450	Cytochrome P450 76C2 OS=Arabidopsis thaliana OX=3702 GN=CYP76C2 PE=2 SV=1	Secondary metabolites biosynthesis, transport and catabolism	Cytochrome P450 family protein, expressed [Oryza sativa Japonica Group]	biological process: metabolic process (GO:0008152);; biological process: single-organism process (GO:0044699);; molecular function: catalytic activity (GO:0003824);; molecular function: binding (GO:0005488);; molecular function: electron carrier activity (GO:0009055);; biological process: response to stimulus (GO:0050896);; biological process: cellular process (GO:0009987);; cellular component: c…
												LOC_Os12g07840	0	0	0	0.010587	0	0	--	--	--	--	Cellular Component: endosome (GO:0005768);; Cellular Component: vacuolar membrane (GO:0005774);; Cellular Component: Golgi apparatus (GO:0005794);; Cellular Component: trans-Golgi network (GO:0005802);; Biological Process: response to stress (GO:0006950);; Biological Process: multicellular organism development (GO:0007275);; Molecular Function: methyltransferase activity (GO:0008168);; Molecular …	--	--	--	Putative S-adenosyl-L-methionine-dependent methyltransferase	Probable methyltransferase PMT26 OS=Arabidopsis thaliana OX=3702 GN=At5g64030 PE=2 SV=1	Function unknown	dehydration-responsive protein, putative [Oryza sativa Japonica Group]	cellular component: cell (GO:0005623);; cellular component: organelle (GO:0043226);; cellular component: cell part (GO:0044464);; cellular component: membrane (GO:0016020);; cellular component: organelle part (GO:0044422);; biological process: response to stimulus (GO:0050896);; biological process: multicellular organismal process (GO:0032501);; biological process: developmental process (GO:00325…
												LOC_Os12g06200	1.54368	2.067	1.43141	1.65321	3.08348	1.73615	1	-0.238735	normal	--	Biological Process: mitotic cell cycle (GO:0000278);; Molecular Function: DNA binding (GO:0003677);; Molecular Function: transcription factor activity, sequence-specific DNA binding (GO:0003700);; Cellular Component: nucleus (GO:0005634);; Cellular Component: transcription factor complex (GO:0005667);; Cellular Component: nucleolus (GO:0005730);; Cellular Component: cytoplasm (GO:0005737);; Biolo…	K06620|0|osa:4351555|K06620 transcription factor E2F3 | (RefSeq) transcription factor E2FA	--	Transcription	E2F transcription factor CC-MB domain;; E2F/DP family winged-helix DNA-binding domain	Transcription factor E2FA OS=Arabidopsis thaliana OX=3702 GN=E2FA PE=1 SV=1	Transcription	PREDICTED: transcription factor E2FA [Oryza sativa Japonica Group]	biological process: cellular process (GO:0009987);; biological process: single-organism process (GO:0044699);; molecular function: binding (GO:0005488);; biological process: biological regulation (GO:0065007);; molecular function: nucleic acid binding transcription factor activity (GO:0001071);; cellular component: cell (GO:0005623);; cellular component: organelle (GO:0043226);; cellular componen…
												LOC_Os12g01410	0	0	0.061108	0.028923	0.056465	0.063904	--	--	--	--	Cellular Component: mitochondrion (GO:0005739);; Cellular Component: plastid (GO:0009536);;	--	--	--	Protein of unknown function (DUF3615)	--	--	hypothetical protein LOC_Os12g01410 [Oryza sativa Japonica Group]	cellular component: cell (GO:0005623);; cellular component: organelle (GO:0043226);; cellular component: cell part (GO:0044464)
												LOC_Os11g47070	0	0	0	0	0	0	--	--	--	--	Biological Process: proteolysis (GO:0006508);; Molecular Function: cysteine-type peptidase activity (GO:0008234);; Cellular Component: plastid (GO:0009536);;	--	--	--	Plant transposase (Ptta/En/Spm family)	--	Function unknown	transposon protein, putative, CACTA, En/Spm sub-class [Oryza sativa Japonica Group]	biological process: metabolic process (GO:0008152);; molecular function: catalytic activity (GO:0003824);; cellular component: cell (GO:0005623);; cellular component: organelle (GO:0043226);; cellular component: cell part (GO:0044464)
												LOC_Os11g39430	2.46972	2.03264	2.82	2.81244	3.30255	2.95625	1	-0.15058	normal	--	Cellular Component: plastid (GO:0009536);;	--	--	--	--	--	--	PREDICTED: uncharacterized protein LOC9266760 [Oryza sativa Japonica Group]	cellular component: cell (GO:0005623);; cellular component: organelle (GO:0043226);; cellular component: cell part (GO:0044464)
												LOC_Os11g34050	0	0	0	0.036237	0	0.072316	--	--	--	--	Molecular Function: DNA binding (GO:0003677);; Molecular Function: RNA binding (GO:0003723);; Molecular Function: RNA-directed DNA polymerase activity (GO:0003964);; Molecular Function: aspartic-type endopeptidase activity (GO:0004190);; Biological Process: RNA-dependent DNA biosynthetic process (GO:0006278);; Biological Process: DNA recombination (GO:0006310);; Biological Process: proteolysis (G…	--	--	General function prediction only	Reverse transcriptase (RNA-dependent DNA polymerase);; Retroviral aspartyl protease	RNA-directed DNA polymerase homolog OS=Oenothera berteroana OX=3950 PE=4 SV=1	Replication, recombination and repair	retrotransposon protein, putative, Ty3-gypsy subclass [Oryza sativa Japonica Group]	molecular function: binding (GO:0005488);; biological process: metabolic process (GO:0008152);; biological process: cellular process (GO:0009987);; molecular function: catalytic activity (GO:0003824);; cellular component: cell (GO:0005623);; cellular component: organelle (GO:0043226);; cellular component: cell part (GO:0044464)
												LOC_Os11g33150	0	0	0	0	0	0	--	--	--	--	Molecular Function: nucleic acid binding (GO:0003676);; Cellular Component: mitochondrion (GO:0005739);; Biological Process: DNA metabolic process (GO:0006259);; Molecular Function: transferase activity, transferring phosphorus-containing groups (GO:0016772);; Biological Process: protein metabolic process (GO:0019538);;	--	--	--	--	--	--	hypothetical protein LOC_Os11g33150 [Oryza sativa Japonica Group]	molecular function: binding (GO:0005488);; cellular component: cell (GO:0005623);; cellular component: organelle (GO:0043226);; cellular component: cell part (GO:0044464);; biological process: metabolic process (GO:0008152);; biological process: cellular process (GO:0009987);; molecular function: catalytic activity (GO:0003824)
												LOC_Os11g32759	0.973157	1.01113	0.815826	1.05138	1.17536	0.829192	1	0.010115	normal	--	Cellular Component: plastid (GO:0009536);;	--	--	--	--	--	--	PREDICTED: uncharacterized protein LOC4350640 [Oryza sativa Japonica Group]	cellular component: cell (GO:0005623);; cellular component: organelle (GO:0043226);; cellular component: cell part (GO:0044464)
												LOC_Os11g27370	0.002216	1.01298	0.748714	0.403173	0.001658	0.904375	1	0.519369	normal	--	Biological Process: metabolic process (GO:0008152);; Cellular Component: plastid (GO:0009536);; Biological Process: anthocyanin-containing compound biosynthetic process (GO:0009718);; Molecular Function: transferase activity, transferring hexosyl groups (GO:0016758);; Molecular Function: UDP-xylosyltransferase activity (GO:0035252);; Biological Process: pigmentation (GO:0043473);; Cellular Compon…	--	--	Carbohydrate transport and metabolism;; Energy production and conversion	UDP-glucoronosyl and UDP-glucosyl transferase	Anthocyanidin 3-O-glucosyltransferase OS=Petunia hybrida OX=4102 GN=RT PE=2 SV=1	Function unknown	PREDICTED: anthocyanidin 3-O-glucosyltransferase [Oryza sativa Japonica Group]	biological process: metabolic process (GO:0008152);; cellular component: cell (GO:0005623);; cellular component: organelle (GO:0043226);; cellular component: cell part (GO:0044464);; biological process: single-organism process (GO:0044699);; molecular function: catalytic activity (GO:0003824);; biological process: response to stimulus (GO:0050896)
												LOC_Os11g26920	5.42789	3.26237	4.60549	3.60863	5.45962	5.78803	1	-0.0628403	normal	--	Biological Process: DNA metabolic process (GO:0006259);; Biological Process: metabolic process (GO:0008152);; Molecular Function: transferase activity, transferring glycosyl groups (GO:0016757);; Molecular Function: transferase activity, transferring hexosyl groups (GO:0016758);;	--	--	Carbohydrate transport and metabolism;; Energy production and conversion	--	Anthocyanidin 3-O-glucosyltransferase OS=Petunia hybrida OX=4102 GN=RT PE=2 SV=1	Function unknown	transposon protein, putative, Mariner sub-class, expressed [Oryza sativa Japonica Group]	biological process: metabolic process (GO:0008152);; biological process: cellular process (GO:0009987);; molecular function: catalytic activity (GO:0003824)
												LOC_Os11g24270	0	0	0	0	0	0	--	--	--	--	Molecular Function: DNA binding (GO:0003677);; Molecular Function: RNA binding (GO:0003723);; Molecular Function: RNA-directed DNA polymerase activity (GO:0003964);; Molecular Function: aspartic-type endopeptidase activity (GO:0004190);; Biological Process: RNA-dependent DNA biosynthetic process (GO:0006278);; Biological Process: DNA recombination (GO:0006310);; Biological Process: proteolysis (G…	--	--	General function prediction only	Retroviral aspartyl protease;; Reverse transcriptase (RNA-dependent DNA polymerase);; Retrotransposon gag protein;; Integrase core domain;; Aspartyl protease;; Zinc knuckle	RNA-directed DNA polymerase homolog OS=Oenothera berteroana OX=3950 PE=4 SV=1	Replication, recombination and repair	retrotransposon protein, putative, Ty3-gypsy sub-class [Oryza sativa Japonica Group]	molecular function: binding (GO:0005488);; biological process: metabolic process (GO:0008152);; biological process: cellular process (GO:0009987);; molecular function: catalytic activity (GO:0003824)
												LOC_Os11g14180	41.5473	44.8083	40.4833	43.6525	50.846	42.6568	1	0.0246187	normal	--	Cellular Component: nucleus (GO:0005634);;	--	--	--	Ankyrin repeats (3 copies)	Ankyrin repeat protein SKIP35 OS=Arabidopsis thaliana OX=3702 GN=SKIP35 PE=1 SV=1	Function unknown	PREDICTED: ankyrin repeat protein SKIP35 [Oryza sativa Japonica Group]	cellular component: cell (GO:0005623);; cellular component: organelle (GO:0043226);; cellular component: cell part (GO:0044464)
												LOC_Os11g06600	0	0	0	0	0	0	--	--	--	Mobilome: prophages, transposons	Molecular Function: DNA binding (GO:0003677);; Molecular Function: catalytic activity (GO:0003824);; Molecular Function: serine-type carboxypeptidase activity (GO:0004185);; Molecular Function: serine-type endopeptidase activity (GO:0004252);; Biological Process: DNA recombination (GO:0006310);; Biological Process: proteolysis (GO:0006508);; Molecular Function: zinc ion binding (GO:0008270);; Bio…	--	--	General function prediction only	Reverse transcriptase (RNA-dependent DNA polymerase);; Integrase core domain;; GAG-pre-integrase domain	Retrovirus-related Pol polyprotein from transposon TNT 1-94 OS=Nicotiana tabacum OX=4097 PE=2 SV=1	Replication, recombination and repair	retrotransposon protein, putative, unclassified [Oryza sativa Japonica Group]	molecular function: binding (GO:0005488);; molecular function: catalytic activity (GO:0003824);; biological process: metabolic process (GO:0008152);; biological process: cellular process (GO:0009987)
												LOC_Os10g39340	0	0.02765	0	0	0	0	--	--	--	--	Molecular Function: aspartic-type endopeptidase activity (GO:0004190);; Molecular Function: binding (GO:0005488);; Cellular Component: mitochondrion (GO:0005739);; Biological Process: proteolysis (GO:0006508);; Biological Process: cellular aromatic compound metabolic process (GO:0006725);; Biological Process: defense response (GO:0006952);; Molecular Function: peptidase activity (GO:0008233);; Bi…	--	--	Posttranslational modification, protein turnover, chaperones	Xylanase inhibitor N-terminal;; Xylanase inhibitor C-terminal;; Eukaryotic aspartyl protease	Aspartic proteinase nepenthesin-1 OS=Nepenthes gracilis OX=150966 GN=nep1 PE=1 SV=1	Posttranslational modification, protein turnover, chaperones	PREDICTED: aspartic proteinase nepenthesin-1-like [Oryza sativa Japonica Group]	biological process: metabolic process (GO:0008152);; molecular function: catalytic activity (GO:0003824);; molecular function: binding (GO:0005488);; cellular component: cell (GO:0005623);; cellular component: organelle (GO:0043226);; cellular component: cell part (GO:0044464);; biological process: cellular process (GO:0009987);; biological process: response to stimulus (GO:0050896);; biological …
												LOC_Os10g39320	0	0	0	0	0	0	--	--	--	--	Molecular Function: aspartic-type endopeptidase activity (GO:0004190);; Molecular Function: binding (GO:0005488);; Cellular Component: mitochondrion (GO:0005739);; Biological Process: proteolysis (GO:0006508);; Biological Process: cellular aromatic compound metabolic process (GO:0006725);; Biological Process: defense response (GO:0006952);; Biological Process: signal transduction (GO:0007165);; M…	--	--	Posttranslational modification, protein turnover, chaperones	Xylanase inhibitor N-terminal;; Xylanase inhibitor C-terminal;; Eukaryotic aspartyl protease	Aspartic proteinase nepenthesin-1 OS=Nepenthes gracilis OX=150966 GN=nep1 PE=1 SV=1	Posttranslational modification, protein turnover, chaperones	PREDICTED: aspartic proteinase nepenthesin-1-like [Oryza sativa Japonica Group]	biological process: metabolic process (GO:0008152);; molecular function: catalytic activity (GO:0003824);; molecular function: binding (GO:0005488);; cellular component: cell (GO:0005623);; cellular component: organelle (GO:0043226);; cellular component: cell part (GO:0044464);; biological process: cellular process (GO:0009987);; biological process: response to stimulus (GO:0050896);; biological …
												LOC_Os10g33950	0	0	0	0	0	0	--	--	--	--	Molecular Function: nucleic acid binding (GO:0003676);; Cellular Component: mitochondrion (GO:0005739);; Molecular Function: zinc ion binding (GO:0008270);;	--	--	--	--	--	--	hypothetical protein [Oryza sativa Japonica Group]	molecular function: binding (GO:0005488);; cellular component: cell (GO:0005623);; cellular component: organelle (GO:0043226);; cellular component: cell part (GO:0044464)
												LOC_Os10g31650	0.041836	0	0.066633	0.064162	0	0	--	--	--	Cell wall/membrane/envelope biogenesis	Cellular Component: endoplasmic reticulum (GO:0005783);; Cellular Component: Golgi apparatus (GO:0005794);; Biological Process: tryptophan catabolic process (GO:0006569);; Biological Process: protein targeting to membrane (GO:0006612);; Biological Process: response to oxidative stress (GO:0006979);; Biological Process: response to wounding (GO:0009611);; Biological Process: response to fungus (GO…	K20893|8.39163e-147|osa:4333715|K20893 probable galacturonosyltransferase-like 1 [EC:2.4.1.-] | (RefSeq) probable galacturonosyltransferase-like 1	--	--	Glycosyl transferase family 8	Probable galacturonosyltransferase-like 2 OS=Arabidopsis thaliana OX=3702 GN=GATL2 PE=2 SV=1	--	glycosyl transferase family 8 protein, putative [Oryza sativa Japonica Group]	cellular component: cell (GO:0005623);; cellular component: organelle (GO:0043226);; cellular component: cell part (GO:0044464);; biological process: metabolic process (GO:0008152);; biological process: cellular process (GO:0009987);; biological process: single-organism process (GO:0044699);; biological process: localization (GO:0051179);; biological process: response to stimulus (GO:0050896);; b…
												LOC_Os10g28600	4.34556	3.79966	5.26621	4.316	4.64648	4.17521	1	0.172666	normal	--	Biological Process: maltose metabolic process (GO:0000023);; Biological Process: polysaccharide catabolic process (GO:0000272);; Molecular Function: nucleic acid binding (GO:0003676);; Cellular Component: mitochondrion (GO:0005739);; Biological Process: pentose-phosphate shunt (GO:0006098);; Biological Process: phosphatidylglycerol biosynthetic process (GO:0006655);; Cellular Component: plastid (…	--	--	General function prediction only	PPR repeat family;; PPR repeat;; PPR repeat;; Pentatricopeptide repeat domain;; Pentacotripeptide-repeat region of PRORP;; Mitochondrial 28S ribosomal protein S27;; Tetratricopeptide repeat;; Mitochondrial ATPase expression;; Evolutionarily conserved signalling intermediate in Toll pathway	Pentatricopeptide repeat-containing protein At4g31850, chloroplastic OS=Arabidopsis thaliana OX=3702 GN=PGR3 PE=1 SV=1	Function unknown	PREDICTED: pentatricopeptide repeat-containing protein At4g31850, chloroplastic [Oryza sativa Japonica Group]	biological process: metabolic process (GO:0008152);; biological process: cellular process (GO:0009987);; biological process: single-organism process (GO:0044699);; molecular function: binding (GO:0005488);; cellular component: cell (GO:0005623);; cellular component: organelle (GO:0043226);; cellular component: cell part (GO:0044464);; biological process: cellular component organization or biogene…
												LOC_Os10g27110	0.021978	0.600556	0.050773	0.180735	0.025826	0.024563	--	--	--	--	Molecular Function: protein binding (GO:0005515);; Cellular Component: nucleoplasm (GO:0005654);; Biological Process: RNA processing (GO:0006396);; Biological Process: cellular protein modification process (GO:0006464);; Cellular Component: cytoplasmic vesicle (GO:0016023);; Biological Process: cellular component organization (GO:0016043);; Molecular Function: kinase activity (GO:0016301);; Cellu…	--	--	--	Protein of unknown function (DUF620)	--	--	Lipase, putative, expressed [Oryza sativa Japonica Group]	molecular function: binding (GO:0005488);; cellular component: cell (GO:0005623);; cellular component: organelle (GO:0043226);; cellular component: organelle part (GO:0044422);; cellular component: cell part (GO:0044464);; biological process: metabolic process (GO:0008152);; biological process: cellular process (GO:0009987);; biological process: cellular component organization or biogenesis (GO:0…
												LOC_Os10g22940	0	0	0	0	0	0	--	--	--	--	Molecular Function: nucleic acid binding (GO:0003676);; Molecular Function: protein kinase activity (GO:0004672);; Molecular Function: ATP binding (GO:0005524);; Cellular Component: mitochondrion (GO:0005739);; Biological Process: DNA metabolic process (GO:0006259);; Biological Process: defense response (GO:0006952);; Molecular Function: zinc ion binding (GO:0008270);; Biological Process: phospho…	--	--	--	--	--	--	hypothetical protein LOC_Os10g22940 [Oryza sativa Japonica Group]	molecular function: binding (GO:0005488);; biological process: metabolic process (GO:0008152);; biological process: cellular process (GO:0009987);; molecular function: catalytic activity (GO:0003824);; cellular component: cell (GO:0005623);; cellular component: organelle (GO:0043226);; cellular component: cell part (GO:0044464);; biological process: response to stimulus (GO:0050896)
												LOC_Os10g17050	0	0	0	0	0	0.004781	--	--	--	--	Molecular Function: DNA binding (GO:0003677);; Molecular Function: RNA binding (GO:0003723);; Molecular Function: RNA-directed DNA polymerase activity (GO:0003964);; Molecular Function: aspartic-type endopeptidase activity (GO:0004190);; Biological Process: RNA-dependent DNA biosynthetic process (GO:0006278);; Biological Process: DNA recombination (GO:0006310);; Biological Process: proteolysis (G…	--	--	General function prediction only	Retroviral aspartyl protease;; Reverse transcriptase (RNA-dependent DNA polymerase);; Retrotransposon gag protein;; Integrase core domain;; Aspartyl protease;; Zinc knuckle	RNA-directed DNA polymerase homolog OS=Oenothera berteroana OX=3950 PE=4 SV=1	Replication, recombination and repair	Putative retroelement [Oryza sativa Japonica Group]	molecular function: binding (GO:0005488);; biological process: metabolic process (GO:0008152);; biological process: cellular process (GO:0009987);; molecular function: catalytic activity (GO:0003824)
												LOC_Os10g16440	7.38295	7.14115	7.79288	9.30881	9.90787	7.85114	1	-0.141497	normal	--	Cellular Component: intracellular membrane-bounded organelle (GO:0043231);;	--	--	--	CUE domain	--	Function unknown	PREDICTED: uncharacterized protein LOC4348292 [Oryza sativa Japonica Group]	cellular component: cell (GO:0005623);; cellular component: organelle (GO:0043226);; cellular component: cell part (GO:0044464)
												LOC_Os10g12500	0.05079	0.032824	0.037179	0.020546	0.020784	0.093069	--	--	--	--	Biological Process: amino acid transport (GO:0006865);; Molecular Function: amino acid transmembrane transporter activity (GO:0015171);; Cellular Component: membrane (GO:0016020);; Biological Process: cellular metabolic process (GO:0044237);; Cellular Component: cell part (GO:0044464);; Biological Process: biological regulation (GO:0065007);; Biological Process: organic substance metabolic proces…	--	--	--	EamA-like transporter family	WAT1-related protein At1g25270 OS=Arabidopsis thaliana OX=3702 GN=At1g25270 PE=2 SV=1	Function unknown	PREDICTED: WAT1-related protein At5g64700 isoform X2 [Oryza sativa Japonica Group]	biological process: single-organism process (GO:0044699);; biological process: localization (GO:0051179);; molecular function: transporter activity (GO:0005215);; cellular component: membrane (GO:0016020);; biological process: metabolic process (GO:0008152);; biological process: cellular process (GO:0009987);; cellular component: cell part (GO:0044464);; biological process: biological regulation …
												LOC_Os10g08410	0	0	0	0	0	0	--	--	--	--	Molecular Function: transferase activity, transferring phosphorus-containing groups (GO:0016772);;	--	--	--	Putative gypsy type transposon	--	--	retrotransposon protein, putative, Ty3-gypsy subclass [Oryza sativa Japonica Group]	molecular function: catalytic activity (GO:0003824)
												LOC_Os10g07970	0	0	0	0	0	0	--	--	--	--	Cellular Component: mitochondrion (GO:0005739);; Cellular Component: cytosol (GO:0005829);; Biological Process: cellular amino acid metabolic process (GO:0006520);; Biological Process: anion transport (GO:0006820);; Biological Process: metabolic process (GO:0008152);; Biological Process: response to toxic substance (GO:0009636);; Biological Process: response to salt stress (GO:0009651);; Biologic…	--	--	Carbohydrate transport and metabolism;; Energy production and conversion	UDP-glucoronosyl and UDP-glucosyl transferase	UDP-glycosyltransferase 88F3 OS=Pyrus communis OX=23211 GN=UGT88F3 PE=2 SV=1	Function unknown	PREDICTED: UDP-glycosyltransferase 88F3 isoform X2 [Oryza sativa Japonica Group]	cellular component: cell (GO:0005623);; cellular component: organelle (GO:0043226);; cellular component: cell part (GO:0044464);; biological process: metabolic process (GO:0008152);; biological process: cellular process (GO:0009987);; biological process: single-organism process (GO:0044699);; biological process: localization (GO:0051179);; biological process: response to stimulus (GO:0050896);; m…
												LOC_Os10g05490	12.3793	11.4619	7.68947	12.4605	8.05269	7.57008	1	0.29988	normal	Secondary metabolites biosynthesis, transport and catabolism;; Defense mechanisms	Molecular Function: monooxygenase activity (GO:0004497);; Molecular Function: binding (GO:0005488);; Molecular Function: iron ion binding (GO:0005506);; Molecular Function: electron carrier activity (GO:0009055);; Biological Process: response to UV (GO:0009411);; Biological Process: response to organic substance (GO:0010033);; Cellular Component: cytoplasmic vesicle (GO:0016023);; Biological Proc…	--	--	Secondary metabolites biosynthesis, transport and catabolism	Cytochrome P450	Cytochrome P450 76C2 OS=Arabidopsis thaliana OX=3702 GN=CYP76C2 PE=2 SV=1	Secondary metabolites biosynthesis, transport and catabolism	PREDICTED: cytochrome P450 76C2 [Oryza sativa Japonica Group]	biological process: metabolic process (GO:0008152);; biological process: single-organism process (GO:0044699);; molecular function: catalytic activity (GO:0003824);; molecular function: binding (GO:0005488);; molecular function: electron carrier activity (GO:0009055);; biological process: response to stimulus (GO:0050896);; biological process: cellular process (GO:0009987);; cellular component: c…
												LOC_Os10g03290	0	0	0	0	0	0	--	--	--	--	Molecular Function: binding (GO:0005488);; Molecular Function: iron ion binding (GO:0005506);; Cellular Component: mitochondrion (GO:0005739);; Cellular Component: endoplasmic reticulum (GO:0005783);; Biological Process: multicellular organism development (GO:0007275);; Molecular Function: electron carrier activity (GO:0009055);; Biological Process: response to water deprivation (GO:0009414);; Bi…	--	--	Secondary metabolites biosynthesis, transport and catabolism;; Lipid transport and metabolism	Cytochrome P450	--	--	Hypothetical protein [Oryza sativa Japonica Group]	molecular function: binding (GO:0005488);; cellular component: cell (GO:0005623);; cellular component: organelle (GO:0043226);; cellular component: cell part (GO:0044464);; biological process: multicellular organismal process (GO:0032501);; biological process: developmental process (GO:0032502);; biological process: single-organism process (GO:0044699);; molecular function: electron carrier activ…
												LOC_Os09g38930	0.019014	0.272922	0.046626	0.017714	0.121038	0.048922	--	--	--	--	Cellular Component: membrane (GO:0016020);;	--	--	--	Domain of unknown function (DUF4220);; Protein of unknown function, DUF594	--	--	hypothetical protein [Oryza sativa Japonica Group]	cellular component: membrane (GO:0016020)
												LOC_Os09g38510	2.16925	2.67427	2.34683	1.20736	2.52059	2.55584	1	0.330333	normal	--	Molecular Function: purine nucleobase transmembrane transporter activity (GO:0005345);; Biological Process: purine nucleobase transport (GO:0006863);; Biological Process: cytokinin transport (GO:0010184);; Molecular Function: purine nucleoside transmembrane transporter activity (GO:0015211);; Biological Process: nucleobase-containing compound transport (GO:0015931);; Cellular Component: membrane …	--	--	--	Purine nucleobase transmembrane transport	Probable purine permease 5 OS=Arabidopsis thaliana OX=3702 GN=PUP5 PE=3 SV=2	Function unknown	PREDICTED: probable purine permease 5 isoform X1 [Oryza sativa Japonica Group]	biological process: single-organism process (GO:0044699);; biological process: localization (GO:0051179);; molecular function: transporter activity (GO:0005215);; biological process: biological regulation (GO:0065007);; cellular component: membrane (GO:0016020);; cellular component: membrane part (GO:0044425);; biological process: cellular process (GO:0009987);; biological process: response to st…
												LOC_Os09g25540	1.64603	1.53453	1.86691	2.08397	2.15789	1.45105	1	-0.0286719	normal	Transcription	Biological Process: polysaccharide biosynthetic process (GO:0000271);; Molecular Function: protein serine/threonine kinase activity (GO:0004674);; Molecular Function: protein binding (GO:0005515);; Molecular Function: ATP binding (GO:0005524);; Biological Process: cellular glucan metabolic process (GO:0006073);; Biological Process: cellular protein modification process (GO:0006464);; Biological P…	--	--	--	Leucine rich repeat;; Protein kinase domain;; Protein tyrosine kinase;; Leucine Rich repeats (2 copies);; Leucine Rich Repeat;; Leucine Rich repeat;; Leucine rich repeat N-terminal domain	Putative leucine-rich repeat receptor-like serine/threonine-protein kinase At2g24130 OS=Arabidopsis thaliana OX=3702 GN=At2g24130 PE=3 SV=1	Function unknown	PREDICTED: putative leucine-rich repeat receptor-like serine/threonine-protein kinase At2g24130 [Oryza sativa Japonica Group]	biological process: metabolic process (GO:0008152);; biological process: single-organism process (GO:0044699);; biological process: cellular process (GO:0009987);; molecular function: catalytic activity (GO:0003824);; molecular function: binding (GO:0005488);; biological process: localization (GO:0051179);; biological process: cellular component organization or biogenesis (GO:0071840);; biologica…
												LOC_Os09g24700	44.099	39.8651	40.7091	50.0536	49.142	43.9577	1	-0.062411	normal	--	Molecular Function: structural constituent of ribosome (GO:0003735);; Cellular Component: nucleus (GO:0005634);; Cellular Component: ribosome (GO:0005840);; Biological Process: translation (GO:0006412);; Biological Process: anatomical structure morphogenesis (GO:0009653);; Cellular Component: intracellular organelle part (GO:0044446);; Biological Process: single-organism developmental process (GO…	--	--	--	Protein of unknown function (DUF1666)	--	Function unknown	PREDICTED: uncharacterized protein LOC4347050 [Oryza sativa Japonica Group]	molecular function: structural molecule activity (GO:0005198);; cellular component: cell (GO:0005623);; cellular component: organelle (GO:0043226);; cellular component: cell part (GO:0044464);; cellular component: macromolecular complex (GO:0032991);; biological process: metabolic process (GO:0008152);; biological process: cellular process (GO:0009987);; biological process: developmental process …
												LOC_Os09g15230	0	0	0	0	0	0	--	--	--	--	--	--	--	--	--	--	--	--	--
												LOC_Os09g14790	0.009531	0.013802	0.009411	0.008939	0.006922	0.06347	--	--	--	--	Molecular Function: DNA binding (GO:0003677);; Molecular Function: RNA binding (GO:0003723);; Molecular Function: RNA-directed DNA polymerase activity (GO:0003964);; Molecular Function: aspartic-type endopeptidase activity (GO:0004190);; Biological Process: RNA-dependent DNA biosynthetic process (GO:0006278);; Biological Process: DNA recombination (GO:0006310);; Biological Process: proteolysis (G…	--	--	General function prediction only	Retroviral aspartyl protease;; Reverse transcriptase (RNA-dependent DNA polymerase);; Retrotransposon gag protein;; Integrase core domain;; Aspartyl protease;; gag-polyprotein putative aspartyl protease;; Zinc knuckle	RNA-directed DNA polymerase homolog OS=Oenothera berteroana OX=3950 PE=4 SV=1	Replication, recombination and repair	OSIGBa0092O07.1 [Oryza sativa]	molecular function: binding (GO:0005488);; biological process: metabolic process (GO:0008152);; biological process: cellular process (GO:0009987);; molecular function: catalytic activity (GO:0003824)
												LOC_Os09g09400	0	0	0	0	0	0	--	--	--	--	Molecular Function: RNA binding (GO:0003723);; Molecular Function: RNA-directed DNA polymerase activity (GO:0003964);; Molecular Function: aspartic-type endopeptidase activity (GO:0004190);; Biological Process: RNA-dependent DNA biosynthetic process (GO:0006278);; Biological Process: proteolysis (GO:0006508);; Molecular Function: zinc ion binding (GO:0008270);; Biological Process: DNA integration…	--	--	General function prediction only	Retroviral aspartyl protease;; Reverse transcriptase (RNA-dependent DNA polymerase);; Retrotransposon gag protein;; Integrase core domain;; Aspartyl protease;; Zinc knuckle	RNA-directed DNA polymerase homolog OS=Oenothera berteroana OX=3950 PE=4 SV=1	Replication, recombination and repair	retrotransposon protein, putative, Ty3-gypsy sub-class [Oryza sativa Japonica Group]	molecular function: binding (GO:0005488);; biological process: metabolic process (GO:0008152);; biological process: cellular process (GO:0009987);; molecular function: catalytic activity (GO:0003824)
												LOC_Os09g04400	0	0	0	0	0	0.029992	--	--	--	--	Molecular Function: nucleic acid binding (GO:0003676);; Molecular Function: catalytic activity (GO:0003824);; Biological Process: DNA metabolic process (GO:0006259);; Cellular Component: plastid (GO:0009536);; Molecular Function: nucleotidyltransferase activity (GO:0016779);;	--	--	General function prediction only	Reverse transcriptase (RNA-dependent DNA polymerase);; Retrotransposon gag protein;; Retroviral aspartyl protease	RNA-directed DNA polymerase homolog OS=Oenothera berteroana OX=3950 PE=4 SV=1	Replication, recombination and repair	retrotransposon protein, putative, Ty3-gypsy subclass [Oryza sativa Japonica Group]	molecular function: binding (GO:0005488);; molecular function: catalytic activity (GO:0003824);; biological process: metabolic process (GO:0008152);; biological process: cellular process (GO:0009987);; cellular component: cell (GO:0005623);; cellular component: organelle (GO:0043226);; cellular component: cell part (GO:0044464)
												LOC_Os08g39050	1.18378	1.10129	1.88592	2.07399	1.9919	1.65197	1	-0.26031	normal	--	Cellular Component: mitochondrion (GO:0005739);; Biological Process: organelle organization (GO:0006996);; Biological Process: metabolic process (GO:0008152);; Biological Process: post-embryonic development (GO:0009791);; Biological Process: shoot system development (GO:0048367);; Biological Process: reproductive structure development (GO:0048608);;	--	--	General function prediction only	PPR repeat family;; Pentatricopeptide repeat domain;; PPR repeat;; PPR repeat;; Pentacotripeptide-repeat region of PRORP	Pentatricopeptide repeat-containing protein At1g80150, mitochondrial OS=Arabidopsis thaliana OX=3702 GN=At1g80150 PE=2 SV=2	Function unknown	PREDICTED: pentatricopeptide repeat-containing protein At1g80150, mitochondrial [Oryza sativa Japonica Group]	cellular component: cell (GO:0005623);; cellular component: organelle (GO:0043226);; cellular component: cell part (GO:0044464);; biological process: cellular process (GO:0009987);; biological process: cellular component organization or biogenesis (GO:0071840);; biological process: metabolic process (GO:0008152);; biological process: multicellular organismal process (GO:0032501);; biological proc…
												LOC_Os08g27220	0	0	0	0	0	0	--	--	--	--	Molecular Function: nucleic acid binding (GO:0003676);; Molecular Function: DNA binding (GO:0003677);; Molecular Function: transcription factor activity, sequence-specific DNA binding (GO:0003700);; Cellular Component: nucleus (GO:0005634);; Biological Process: regulation of transcription, DNA-templated (GO:0006355);; Biological Process: response to stress (GO:0006950);; Biological Process: respo…	--	--	--	AP2 domain	--	Function unknown	hypothetical protein [Oryza sativa Japonica Group]	molecular function: binding (GO:0005488);; biological process: biological regulation (GO:0065007);; molecular function: nucleic acid binding transcription factor activity (GO:0001071);; cellular component: cell (GO:0005623);; cellular component: organelle (GO:0043226);; cellular component: cell part (GO:0044464);; biological process: response to stimulus (GO:0050896);; biological process: multice…
												LOC_Os08g23510	0	0	0	0	0	0	--	--	--	--	Molecular Function: RNA binding (GO:0003723);; Molecular Function: RNA-directed DNA polymerase activity (GO:0003964);; Molecular Function: aspartic-type endopeptidase activity (GO:0004190);; Cellular Component: nucleus (GO:0005634);; Biological Process: RNA-dependent DNA biosynthetic process (GO:0006278);; Biological Process: proteolysis (GO:0006508);; Molecular Function: zinc ion binding (GO:000…	--	--	General function prediction only	Reverse transcriptase (RNA-dependent DNA polymerase);; Retrotransposon gag protein;; Integrase core domain;; Zinc knuckle	Uncharacterized mitochondrial protein AtMg00860 OS=Arabidopsis thaliana OX=3702 GN=AtMg00860 PE=4 SV=1	Replication, recombination and repair	retrotransposon protein, putative, Ty3-gypsy sub-class [Oryza sativa Japonica Group]	molecular function: binding (GO:0005488);; biological process: metabolic process (GO:0008152);; biological process: cellular process (GO:0009987);; molecular function: catalytic activity (GO:0003824);; cellular component: cell (GO:0005623);; cellular component: organelle (GO:0043226);; cellular component: cell part (GO:0044464)
												LOC_Os08g19830	22.5631	22.3528	22.9204	28.8816	28.7257	25.2057	1	-0.151363	normal	--	Cellular Component: intracellular (GO:0005622);;	--	--	Posttranslational modification, protein turnover, chaperones	Ubiquitin family;; Ubiquitin-2 like Rad60 SUMO-like;; Ubiquitin-like domain	Ubiquitin domain-containing protein DSK2a OS=Arabidopsis thaliana OX=3702 GN=DSK2A PE=1 SV=2	Posttranslational modification, protein turnover, chaperones	PREDICTED: uncharacterized protein LOC4345198 isoform X3 [Oryza sativa Japonica Group]	cellular component: cell (GO:0005623);; cellular component: cell part (GO:0044464)
												LOC_Os08g12210	0	0	0	0	0	0	--	--	--	Mobilome: prophages, transposons	Molecular Function: DNA binding (GO:0003677);; Molecular Function: RNA binding (GO:0003723);; Molecular Function: RNA-directed DNA polymerase activity (GO:0003964);; Molecular Function: aspartic-type endopeptidase activity (GO:0004190);; Biological Process: RNA-dependent DNA biosynthetic process (GO:0006278);; Biological Process: DNA recombination (GO:0006310);; Biological Process: proteolysis (G…	--	--	General function prediction only	Retroviral aspartyl protease;; Reverse transcriptase (RNA-dependent DNA polymerase);; Retrotransposon gag protein;; Integrase core domain;; Aspartyl protease;; gag-polyprotein putative aspartyl protease	RNA-directed DNA polymerase homolog OS=Oenothera berteroana OX=3950 PE=4 SV=1	Replication, recombination and repair	OSJNBb0108J11.19 [Oryza sativa Japonica Group]	molecular function: binding (GO:0005488);; biological process: metabolic process (GO:0008152);; biological process: cellular process (GO:0009987);; molecular function: catalytic activity (GO:0003824)
												LOC_Os08g11810	0	0	0	0	0	0	--	--	--	--	Molecular Function: DNA binding (GO:0003677);; Molecular Function: RNA binding (GO:0003723);; Molecular Function: RNA-directed DNA polymerase activity (GO:0003964);; Molecular Function: RNA-DNA hybrid ribonuclease activity (GO:0004523);; Cellular Component: mitochondrion (GO:0005739);; Biological Process: RNA-dependent DNA biosynthetic process (GO:0006278);; Biological Process: DNA recombination …	--	--	General function prediction only	Retrotransposon gag protein	--	Replication, recombination and repair	putative polyprotein [Oryza sativa Japonica Group]	molecular function: binding (GO:0005488);; biological process: metabolic process (GO:0008152);; biological process: cellular process (GO:0009987);; molecular function: catalytic activity (GO:0003824);; cellular component: cell (GO:0005623);; cellular component: organelle (GO:0043226);; cellular component: cell part (GO:0044464)
												LOC_Os08g11200	0.033399	0.023001	0.104905	0.012059	0	0	--	--	--	Replication, recombination and repair	Molecular Function: DNA binding (GO:0003677);; Molecular Function: RNA binding (GO:0003723);; Molecular Function: RNA-directed DNA polymerase activity (GO:0003964);; Molecular Function: RNA-DNA hybrid ribonuclease activity (GO:0004523);; Cellular Component: mitochondrion (GO:0005739);; Biological Process: RNA-dependent DNA biosynthetic process (GO:0006278);; Biological Process: DNA recombination …	--	--	General function prediction only	Reverse transcriptase-like;; Integrase core domain;; Reverse transcriptase (RNA-dependent DNA polymerase);; RNase H	RNA-directed DNA polymerase homolog OS=Oenothera berteroana OX=3950 PE=4 SV=1	Replication, recombination and repair	putative polyprotein [Oryza sativa Japonica Group]	molecular function: binding (GO:0005488);; biological process: metabolic process (GO:0008152);; biological process: cellular process (GO:0009987);; molecular function: catalytic activity (GO:0003824);; cellular component: cell (GO:0005623);; cellular component: organelle (GO:0043226);; cellular component: cell part (GO:0044464)
												LOC_Os08g06415	4.90062	5.42276	3.94958	4.3567	4.7461	4.8315	1	0.168616	normal	--	Cellular Component: plastid (GO:0009536);; Cellular Component: cell part (GO:0044464);; Biological Process: single-organism process (GO:0044699);;	--	--	--	--	--	--	hypothetical protein [Oryza sativa Japonica Group]	cellular component: cell (GO:0005623);; cellular component: organelle (GO:0043226);; cellular component: cell part (GO:0044464);; biological process: single-organism process (GO:0044699)
												LOC_Os08g02540	19.5272	16.7348	18.6972	17.6204	15.5415	18.335	1	0.215957	normal	Nucleotide transport and metabolism	Molecular Function: adenylate kinase activity (GO:0004017);; Molecular Function: ATP binding (GO:0005524);; Cellular Component: nucleus (GO:0005634);; Cellular Component: mitochondrion (GO:0005739);; Biological Process: DNA-templated transcription, elongation (GO:0006354);; Biological Process: cellular amino acid biosynthetic process (GO:0008652);; Cellular Component: chloroplast thylakoid (GO:00…	K00939|1.9937e-176|osa:4344534|K00939 adenylate kinase [EC:2.7.4.3] | (RefSeq) OJ1005_B05.19, OsJ_25843; probable adenylate kinase 7, mitochondrial	--	Nucleotide transport and metabolism	Adenylate kinase;; AAA domain	Probable adenylate kinase 7, mitochondrial OS=Oryza sativa subsp. japonica OX=39947 GN=Os08g0118900 PE=2 SV=1	Nucleotide transport and metabolism	PREDICTED: probable adenylate kinase 7, mitochondrial [Oryza sativa Japonica Group]	biological process: metabolic process (GO:0008152);; biological process: cellular process (GO:0009987);; biological process: single-organism process (GO:0044699);; molecular function: catalytic activity (GO:0003824);; molecular function: binding (GO:0005488);; cellular component: cell (GO:0005623);; cellular component: organelle (GO:0043226);; cellular component: cell part (GO:0044464);; cellular…
												LOC_Os07g49490	0	0	0	0	0	0	--	--	--	--	--	--	--	--	Putative gypsy type transposon	--	Function unknown	retrotransposon protein, putative, unclassified [Oryza sativa Japonica Group]	--
												LOC_Os07g48000	0	0	0	0	0	0	--	--	--	--	Molecular Function: DNA binding (GO:0003677);; Molecular Function: RNA binding (GO:0003723);; Molecular Function: RNA-directed DNA polymerase activity (GO:0003964);; Molecular Function: aspartic-type endopeptidase activity (GO:0004190);; Biological Process: RNA-dependent DNA biosynthetic process (GO:0006278);; Biological Process: DNA recombination (GO:0006310);; Biological Process: proteolysis (G…	--	--	General function prediction only	Reverse transcriptase (RNA-dependent DNA polymerase);; Retroviral aspartyl protease;; Retrotransposon gag protein	RNA-directed DNA polymerase homolog OS=Oenothera berteroana OX=3950 PE=4 SV=1	Replication, recombination and repair	putative gag-pol polyprotein [Oryza sativa Japonica Group]	molecular function: binding (GO:0005488);; biological process: metabolic process (GO:0008152);; biological process: cellular process (GO:0009987);; molecular function: catalytic activity (GO:0003824)
												LOC_Os07g35690	4.64224	4.62059	4.18033	6.58587	6.02123	5.48538	1	-0.269851	normal		Biological Process: transition metal ion transport (GO:0000041);; Molecular Function: protein serine/threonine kinase activity (GO:0004674);; Molecular Function: protein binding (GO:0005515);; Molecular Function: ATP binding (GO:0005524);; Cellular Component: mitochondrion (GO:0005739);; Cellular Component: vacuole (GO:0005773);; Cellular Component: plasma membrane (GO:0005886);; Biological Proce…	--	--	--	Protein tyrosine kinase;; Protein kinase domain;; Salt stress response/antifungal	Cysteine-rich receptor-like protein kinase 6 OS=Oryza sativa subsp. japonica OX=39947 GN=CRK6 PE=1 SV=1	Signal transduction mechanisms	PREDICTED: cysteine-rich receptor-like protein kinase 10 isoform X1 [Oryza sativa Japonica Group]	biological process: localization (GO:0051179);; biological process: metabolic process (GO:0008152);; biological process: cellular process (GO:0009987);; molecular function: catalytic activity (GO:0003824);; molecular function: binding (GO:0005488);; cellular component: cell (GO:0005623);; cellular component: organelle (GO:0043226);; cellular component: cell part (GO:0044464);; cellular component:…
												LOC_Os07g34550	0.043744	0	0	0	0	0	--	--	--	--	--	--	--	Replication, recombination and repair	DDE superfamily endonuclease;; Myb/SANT-like DNA-binding domain;; Transposase DDE domain;; Plant transposon protein	Protein ANTAGONIST OF LIKE HETEROCHROMATIN PROTEIN 1 OS=Arabidopsis thaliana OX=3702 GN=ALP1 PE=1 SV=1	Function unknown	hypothetical protein OsJ_24529 [Oryza sativa Japonica Group]	--
												LOC_Os07g33210	0.810264	2.67821	2.98835	3.85052	2.84814	3.42986	1	-0.532069	normal	--	--	--	--	--	--	--	Function unknown	hypothetical protein OsJ_24447 [Oryza sativa Japonica Group]	--
												LOC_Os07g27570	0	0	0	0	0	0	--	--	--	--	Cellular Component: cell part (GO:0044464);;	--	--	--	Putative gypsy type transposon;; Domain of unknown function (DUF834)	--	--	OSJNBa0018J19.10 [Oryza sativa Japonica Group]	cellular component: cell part (GO:0044464)
												LOC_Os07g23990	57.7503	36.6444	62.0766	44.3872	38.2805	46.6433	1	0.411778	normal	General function prediction only	Cellular Component: cytosol (GO:0005829);; Cellular Component: plasma membrane (GO:0005886);; Cellular Component: chloroplast (GO:0009507);; Biological Process: mRNA modification (GO:0016556);; Biological Process: primary metabolic process (GO:0044238);; Biological Process: cellular macromolecule metabolic process (GO:0044260);; Biological Process: organic substance biosynthetic process (GO:19015…	K03255|0|osa:4343046|K03255 protein TIF31 | (RefSeq) protein TSS	--	General function prediction only	Tetratricopeptide repeat;; Translation initiation factor eIF3 subunit 135;; Tetratricopeptide repeat;; Mitochondrial function, CLU-N-term;; Tetratricopeptide repeat	Protein TSS OS=Arabidopsis thaliana OX=3702 GN=TSS PE=1 SV=1	Function unknown	hypothetical protein OsJ_24005 [Oryza sativa Japonica Group]	cellular component: cell (GO:0005623);; cellular component: cell part (GO:0044464);; cellular component: membrane (GO:0016020);; cellular component: organelle (GO:0043226);; biological process: metabolic process (GO:0008152);; biological process: cellular process (GO:0009987)
												LOC_Os07g23850	0	0	0	0	0	0	--	--	--	Carbohydrate transport and metabolism	Molecular Function: hydrolase activity, hydrolyzing O-glycosyl compounds (GO:0004553);; Cellular Component: extracellular region (GO:0005576);; Biological Process: carbohydrate metabolic process (GO:0005975);; Biological Process: macromolecule catabolic process (GO:0009057);; Biological Process: response to cold (GO:0009409);; Biological Process: response to wounding (GO:0009611);; Biological Pro…	--	--	Cell wall/membrane/envelope biogenesis	Glycosyl hydrolases family 18	Acidic endochitinase OS=Arabidopsis thaliana OX=3702 GN=CHIB1 PE=2 SV=2	Carbohydrate transport and metabolism	hypothetical protein OsJ_23994 [Oryza sativa Japonica Group]	molecular function: catalytic activity (GO:0003824);; cellular component: extracellular region (GO:0005576);; biological process: metabolic process (GO:0008152);; biological process: response to stimulus (GO:0050896);; cellular component: membrane (GO:0016020);; biological process: cellular process (GO:0009987);; cellular component: cell (GO:0005623);; cellular component: cell part (GO:0044464)
												LOC_Os07g20330	0.101153	0.011885	0.098679	0.260912	0.160187	0.027846	--	--	--	--	Molecular Function: RNA binding (GO:0003723);; Molecular Function: RNA-directed DNA polymerase activity (GO:0003964);; Molecular Function: aspartic-type endopeptidase activity (GO:0004190);; Cellular Component: nucleus (GO:0005634);; Biological Process: RNA-dependent DNA biosynthetic process (GO:0006278);; Biological Process: proteolysis (GO:0006508);; Molecular Function: zinc ion binding (GO:000…	--	--	General function prediction only	Retroviral aspartyl protease;; Reverse transcriptase (RNA-dependent DNA polymerase);; Retrotransposon gag protein;; Integrase core domain;; gag-polyprotein putative aspartyl protease;; Aspartyl protease;; Aspartyl protease;; Zinc knuckle	RNA-directed DNA polymerase homolog OS=Oenothera berteroana OX=3950 PE=4 SV=1	Replication, recombination and repair	OSJNBa0059D20.6 [Oryza sativa Japonica Group]	molecular function: binding (GO:0005488);; biological process: metabolic process (GO:0008152);; biological process: cellular process (GO:0009987);; molecular function: catalytic activity (GO:0003824);; cellular component: cell (GO:0005623);; cellular component: organelle (GO:0043226);; cellular component: cell part (GO:0044464)
												LOC_Os07g12850	0.010858	0	0	0	0	0	--	--	--	Cell wall/membrane/envelope biogenesis	Molecular Function: protein serine/threonine kinase activity (GO:0004674);; Molecular Function: ATP binding (GO:0005524);; Biological Process: protein phosphorylation (GO:0006468);; Biological Process: defense response (GO:0006952);; Biological Process: single-organism cellular process (GO:0044763);;	--	--	--	Protein tyrosine kinase;; Protein kinase domain;; Salt stress response/antifungal	Cysteine-rich receptor-like protein kinase 10 OS=Arabidopsis thaliana OX=3702 GN=CRK10 PE=1 SV=3	Signal transduction mechanisms	receptor protein kinase-like protein [Oryza sativa Japonica Group]	biological process: metabolic process (GO:0008152);; biological process: cellular process (GO:0009987);; molecular function: catalytic activity (GO:0003824);; molecular function: binding (GO:0005488);; biological process: response to stimulus (GO:0050896);; biological process: single-organism process (GO:0044699)
												LOC_Os07g11680	0	0	0	0	0	0	--	--	--	Replication, recombination and repair	Molecular Function: DNA binding (GO:0003677);; Molecular Function: RNA binding (GO:0003723);; Molecular Function: RNA-directed DNA polymerase activity (GO:0003964);; Molecular Function: RNA-DNA hybrid ribonuclease activity (GO:0004523);; Biological Process: RNA-dependent DNA biosynthetic process (GO:0006278);; Biological Process: DNA recombination (GO:0006310);; Biological Process: DNA integratio…	--	--	General function prediction only	Reverse transcriptase (RNA-dependent DNA polymerase);; Reverse transcriptase-like;; Aspartyl protease	RNA-directed DNA polymerase homolog OS=Oenothera berteroana OX=3950 PE=4 SV=1	Replication, recombination and repair	retrotransposon protein, putative, unclassified [Oryza sativa Japonica Group]	molecular function: binding (GO:0005488);; biological process: metabolic process (GO:0008152);; biological process: cellular process (GO:0009987);; molecular function: catalytic activity (GO:0003824)
												LOC_Os07g09070	0	0	0	0	0	0	--	--	--	--	Biological Process: defense response (GO:0006952);; Biological Process: negative regulation of translation (GO:0017148);; Molecular Function: rRNA N-glycosylase activity (GO:0030598);;	--	--	--	Ribosome inactivating protein	Ribosome-inactivating protein OS=Zea mays OX=4577 PE=1 SV=1	Function unknown	hypothetical protein [Oryza sativa Japonica Group]	biological process: response to stimulus (GO:0050896);; biological process: biological regulation (GO:0065007);; molecular function: catalytic activity (GO:0003824)
												LOC_Os06g48440	0	0	0	0	0	0	--	--	--	Mobilome: prophages, transposons	Molecular Function: DNA binding (GO:0003677);; Molecular Function: RNA binding (GO:0003723);; Molecular Function: RNA-directed DNA polymerase activity (GO:0003964);; Molecular Function: aspartic-type endopeptidase activity (GO:0004190);; Biological Process: RNA-dependent DNA biosynthetic process (GO:0006278);; Biological Process: DNA recombination (GO:0006310);; Biological Process: proteolysis (G…	--	--	General function prediction only	Retroviral aspartyl protease;; Reverse transcriptase (RNA-dependent DNA polymerase);; Retrotransposon gag protein;; Integrase core domain;; Aspartyl protease;; gag-polyprotein putative aspartyl protease	RNA-directed DNA polymerase homolog OS=Oenothera berteroana OX=3950 PE=4 SV=1	Replication, recombination and repair	OSJNBb0108J11.19 [Oryza sativa Japonica Group]	molecular function: binding (GO:0005488);; biological process: metabolic process (GO:0008152);; biological process: cellular process (GO:0009987);; molecular function: catalytic activity (GO:0003824)
												LOC_Os06g32120	0	0	0	0	0	0	--	--	--	--	Molecular Function: DNA binding (GO:0003677);; Molecular Function: RNA binding (GO:0003723);; Molecular Function: RNA-directed DNA polymerase activity (GO:0003964);; Molecular Function: aspartic-type endopeptidase activity (GO:0004190);; Biological Process: RNA-dependent DNA biosynthetic process (GO:0006278);; Biological Process: DNA recombination (GO:0006310);; Biological Process: proteolysis (G…	--	--	General function prediction only	Retroviral aspartyl protease;; Reverse transcriptase (RNA-dependent DNA polymerase);; Retrotransposon gag protein;; Integrase core domain;; Aspartyl protease;; gag-polyprotein putative aspartyl protease	RNA-directed DNA polymerase homolog OS=Oenothera berteroana OX=3950 PE=4 SV=1	Replication, recombination and repair	OSJNBb0108J11.19 [Oryza sativa Japonica Group]	molecular function: binding (GO:0005488);; biological process: metabolic process (GO:0008152);; biological process: cellular process (GO:0009987);; molecular function: catalytic activity (GO:0003824)
												LOC_Os06g31640	0	0	0	0	0	0	--	--	--	--	Molecular Function: DNA binding (GO:0003677);; Molecular Function: RNA binding (GO:0003723);; Molecular Function: RNA-directed DNA polymerase activity (GO:0003964);; Molecular Function: aspartic-type endopeptidase activity (GO:0004190);; Biological Process: RNA-dependent DNA biosynthetic process (GO:0006278);; Biological Process: DNA recombination (GO:0006310);; Biological Process: proteolysis (G…	--	--	General function prediction only	Retroviral aspartyl protease;; Reverse transcriptase (RNA-dependent DNA polymerase);; Retrotransposon gag protein;; Integrase core domain;; Aspartyl protease;; gag-polyprotein putative aspartyl protease	RNA-directed DNA polymerase homolog OS=Oenothera berteroana OX=3950 PE=4 SV=1	Replication, recombination and repair	OSIGBa0092O07.1 [Oryza sativa]	molecular function: binding (GO:0005488);; biological process: metabolic process (GO:0008152);; biological process: cellular process (GO:0009987);; molecular function: catalytic activity (GO:0003824)
												LOC_Os06g29580	0	0	0	0	0	0	--	--	--	--	Molecular Function: binding (GO:0005488);; Cellular Component: mitochondrion (GO:0005739);; Cellular Component: ribosome (GO:0005840);; Cellular Component: plastid (GO:0009536);; Molecular Function: hydrolase activity, acting on ester bonds (GO:0016788);; Biological Process: macromolecule metabolic process (GO:0043170);; Biological Process: primary metabolic process (GO:0044238);;	--	--	General function prediction only	Plant transposon protein;; Reverse transcriptase (RNA-dependent DNA polymerase);; Integrase core domain	RNA-directed DNA polymerase homolog OS=Oenothera berteroana OX=3950 PE=4 SV=1	Replication, recombination and repair	PREDICTED: uncharacterized protein LOC105785022 [Gossypium raimondii]	molecular function: binding (GO:0005488);; cellular component: cell (GO:0005623);; cellular component: organelle (GO:0043226);; cellular component: cell part (GO:0044464);; cellular component: macromolecular complex (GO:0032991);; molecular function: catalytic activity (GO:0003824);; biological process: metabolic process (GO:0008152)
												LOC_Os06g13190	11.7225	10.6366	10.1471	16.4	14.2209	14.0787	1	-0.323987	normal	--	--	--	--	Replication, recombination and repair	--	--	--	PREDICTED: uncharacterized protein LOC4340617 [Oryza sativa Japonica Group]	--
												LOC_Os06g12800	0.611752	0.65134	0.814182	0.487013	0.91044	1.00127	1	-0.0744806	normal	--	Cellular Component: Golgi apparatus (GO:0005794);; Biological Process: response to stress (GO:0006950);; Biological Process: signal transduction (GO:0007165);; Cellular Component: plastid (GO:0009536);; Biological Process: response to abiotic stimulus (GO:0009628);; Biological Process: response to hormone (GO:0009725);; Biological Process: animal organ senescence (GO:0010260);; Biological Process…	--	--	--	GDSL/SGNH-like Acyl-Esterase family found in Pmr5 and Cas1p;; PMR5 N terminal Domain	Protein ALTERED XYLOGLUCAN 4-like OS=Arabidopsis thaliana OX=3702 GN=AXY4L PE=2 SV=1	--	PREDICTED: protein ALTERED XYLOGLUCAN 4-like [Oryza sativa Japonica Group]	cellular component: cell (GO:0005623);; cellular component: organelle (GO:0043226);; cellular component: cell part (GO:0044464);; biological process: response to stimulus (GO:0050896);; biological process: cellular process (GO:0009987);; biological process: biological regulation (GO:0065007);; biological process: developmental process (GO:0032502);; biological process: single-organism process (GO…
												LOC_Os06g12660	25.4034	25.4286	35.3387	37.5032	28.2467	23.5368	1	0.0864283	normal	--	Molecular Function: binding (GO:0005488);; Cellular Component: membrane (GO:0016020);; Biological Process: cellular component organization (GO:0016043);; Molecular Function: kinase activity (GO:0016301);; Biological Process: primary metabolic process (GO:0044238);; Biological Process: cellular macromolecule metabolic process (GO:0044260);; Biological Process: single-organism cellular process (GO:…	--	--	--	--	--	Function unknown	PREDICTED: uncharacterized protein LOC4340584 [Oryza sativa Japonica Group]	molecular function: binding (GO:0005488);; cellular component: membrane (GO:0016020);; biological process: cellular process (GO:0009987);; biological process: cellular component organization or biogenesis (GO:0071840);; molecular function: catalytic activity (GO:0003824);; biological process: metabolic process (GO:0008152);; biological process: single-organism process (GO:0044699);; cellular comp…
												LOC_Os06g07240	0.050865	0.117464	0.348806	0.267584	0.336865	0.257282	--	--	--	--	Molecular Function: (1->3)-beta-D-glucan binding (GO:0001872);; Cellular Component: plasma membrane (GO:0005886);; Cellular Component: plasmodesma (GO:0009506);; Cellular Component: cytoplasmic vesicle (GO:0016023);; Cellular Component: anchored component of membrane (GO:0031225);;	--	--	--	X8 domain	PLASMODESMATA CALLOSE-BINDING PROTEIN 4 OS=Arabidopsis thaliana OX=3702 GN=PDCB4 PE=1 SV=1	--	PREDICTED: uncharacterized protein LOC9269080 [Oryza sativa Japonica Group]	molecular function: binding (GO:0005488);; cellular component: cell (GO:0005623);; cellular component: membrane (GO:0016020);; cellular component: cell part (GO:0044464);; cellular component: cell junction (GO:0030054);; cellular component: membrane part (GO:0044425)
												LOC_Os06g05980	4.66601	5.21638	4.42834	2.16784	6.06738	5.98245	1	0.139876	normal	--	Molecular Function: nucleotide-sugar transmembrane transporter activity (GO:0005338);; Cellular Component: plasma membrane (GO:0005886);; Biological Process: purine nucleobase transport (GO:0006863);; Biological Process: carbohydrate transport (GO:0008643);; Cellular Component: plastid (GO:0009536);; Biological Process: organic anion transport (GO:0015711);; Biological Process: nucleotide-sugar t…	K15280|0|osa:4340163|K15280 solute carrier family 35, member C2 | (RefSeq) probable sugar phosphate/phosphate translocator At1g06470	--	Function unknown	Triose-phosphate Transporter family;; EamA-like transporter family;; UAA transporter family	Probable sugar phosphate/phosphate translocator At1g06470 OS=Arabidopsis thaliana OX=3702 GN=At1g06470 PE=2 SV=1	Amino acid transport and metabolism;; Carbohydrate transport and metabolism	PREDICTED: probable sugar phosphate/phosphate translocator At1g06470 [Oryza sativa Japonica Group]	biological process: single-organism process (GO:0044699);; biological process: localization (GO:0051179);; molecular function: transporter activity (GO:0005215);; cellular component: cell (GO:0005623);; cellular component: membrane (GO:0016020);; cellular component: cell part (GO:0044464);; cellular component: organelle (GO:0043226);; cellular component: membrane part (GO:0044425);; biological pr…
												LOC_Os06g03260	0	0	0	0	0	0	--	--	--	--	--	--	--	--	Putative gypsy type transposon	--	--	hypothetical protein [Oryza sativa Japonica Group]	--
												LOC_Os05g52070	0	0	0	0	0	0	--	--	--	--	Molecular Function: RNA binding (GO:0003723);; Molecular Function: RNA-directed DNA polymerase activity (GO:0003964);; Molecular Function: aspartic-type endopeptidase activity (GO:0004190);; Biological Process: RNA-dependent DNA biosynthetic process (GO:0006278);; Biological Process: proteolysis (GO:0006508);; Molecular Function: zinc ion binding (GO:0008270);; Biological Process: DNA integration…	--	--	General function prediction only	Retroviral aspartyl protease;; Reverse transcriptase (RNA-dependent DNA polymerase);; Retrotransposon gag protein;; Aspartyl protease;; gag-polyprotein putative aspartyl protease;; Zinc knuckle	RNA-directed DNA polymerase homolog OS=Oenothera berteroana OX=3950 PE=4 SV=1	Replication, recombination and repair	OSIGBa0092O07.1 [Oryza sativa]	molecular function: binding (GO:0005488);; biological process: metabolic process (GO:0008152);; biological process: cellular process (GO:0009987);; molecular function: catalytic activity (GO:0003824)
												LOC_Os05g47460	0	0	0	0	0	0	--	--	--	--	--	--	--	--	--	--	Function unknown	myosin heavy chain-like protein [Oryza sativa Japonica Group]	--
												LOC_Os05g44340	0.686583	0.655051	0.296362	1.14926	0.875533	0.729178	1	-0.618652	normal	Posttranslational modification, protein turnover, chaperones	Molecular Function: ATP-dependent peptidase activity (GO:0004176);; Molecular Function: ATP binding (GO:0005524);; Cellular Component: cell wall (GO:0005618);; Cellular Component: nucleus (GO:0005634);; Cellular Component: mitochondrion (GO:0005739);; Cellular Component: cytosol (GO:0005829);; Biological Process: obsolete ATP catabolic process (GO:0006200);; Biological Process: protein folding (G…	K03695|0|osa:4339343|K03695 ATP-dependent Clp protease ATP-binding subunit ClpB | (RefSeq) CLPB1, OsJ_19232, P0483D07.3, hsp101; chaperone protein ClpB1	--	Posttranslational modification, protein turnover, chaperones	AAA domain (Cdc48 subfamily);; ATPase family associated with various cellular activities (AAA);; C-terminal, D2-small domain, of ClpB protein;; Clp amino terminal domain, pathogenicity island component;; AAA domain (dynein-related subfamily);; AAA ATPase domain;; AAA domain;; Sigma-54 interaction domain;; AAA domain;; IstB-like ATP binding protein;; AAA domain;; RNA helicase;; Holliday junction D…	Chaperone protein ClpB1 OS=Oryza sativa subsp. japonica OX=39947 GN=CLPB1 PE=2 SV=1	Posttranslational modification, protein turnover, chaperones	PREDICTED: chaperone protein ClpB1 [Oryza sativa Japonica Group]	biological process: metabolic process (GO:0008152);; molecular function: catalytic activity (GO:0003824);; molecular function: binding (GO:0005488);; cellular component: cell (GO:0005623);; cellular component: cell part (GO:0044464);; cellular component: organelle (GO:0043226);; biological process: cellular process (GO:0009987);; cellular component: membrane (GO:0016020);; cellular component: org…
												LOC_Os05g31000	23.9665	34.3476	21.1013	20.0693	22.0753	22.371	0.667516	0.430134	normal	--	Cellular Component: nucleus (GO:0005634);; Cellular Component: Golgi apparatus (GO:0005794);; Cellular Component: plasma membrane (GO:0005886);; Biological Process: DNA repair (GO:0006281);; Biological Process: protein import into nucleus (GO:0006606);; Biological Process: DNA mediated transformation (GO:0009294);; Cellular Component: plasmodesma (GO:0009506);; Biological Process: response to sal…	K03626|2.66981e-101|osa:4338602|K03626 nascent polypeptide-associated complex subunit alpha | (RefSeq) nascent polypeptide-associated complex subunit alpha-like protein 1	--	Transcription	NAC domain	Nascent polypeptide-associated complex subunit alpha-like protein OS=Pinus taeda OX=3352 PE=2 SV=1	Transcription	PREDICTED: nascent polypeptide-associated complex subunit alpha-like protein 1 [Oryza sativa Japonica Group]	cellular component: cell (GO:0005623);; cellular component: organelle (GO:0043226);; cellular component: cell part (GO:0044464);; cellular component: membrane (GO:0016020);; biological process: metabolic process (GO:0008152);; biological process: cellular process (GO:0009987);; biological process: response to stimulus (GO:0050896);; biological process: single-organism process (GO:0044699);; biolo…
												LOC_Os05g29880	2.87771	3.58108	2.55068	1.97281	4.38347	3.56444	1	0.0984534	normal	Lipid transport and metabolism	Molecular Function: mRNA binding (GO:0003729);; Molecular Function: 3-hydroxyacyl-CoA dehydrogenase activity (GO:0003857);; Molecular Function: dodecenoyl-CoA delta-isomerase activity (GO:0004165);; Molecular Function: enoyl-CoA hydratase activity (GO:0004300);; Cellular Component: cell wall (GO:0005618);; Cellular Component: nucleolus (GO:0005730);; Cellular Component: cytosol (GO:0005829);; Cel…	K10527|0|osa:4338541|K10527 enoyl-CoA hydratase/3-hydroxyacyl-CoA dehydrogenase [EC:4.2.1.17 1.1.1.35 1.1.1.211] | (RefSeq) glyoxysomal fatty acid beta-oxidation multifunctional protein MFP-a	--	Lipid transport and metabolism	3-hydroxyacyl-CoA dehydrogenase, NAD binding domain;; Enoyl-CoA hydratase/isomerase;; 3-hydroxyacyl-CoA dehydrogenase, C-terminal domain;; Enoyl-CoA hydratase/isomerase	Glyoxysomal fatty acid beta-oxidation multifunctional protein MFP-a OS=Cucumis sativus OX=3659 PE=1 SV=1	Lipid transport and metabolism	putative glyoxysomal fatty acid beta-oxidation multifunctional protein [Oryza sativa Japonica Group]	molecular function: binding (GO:0005488);; biological process: metabolic process (GO:0008152);; biological process: single-organism process (GO:0044699);; molecular function: catalytic activity (GO:0003824);; cellular component: cell (GO:0005623);; cellular component: cell part (GO:0044464);; cellular component: organelle (GO:0043226);; cellular component: organelle part (GO:0044422);; biological…
												LOC_Os05g25450	16.8871	12.1134	12.011	23.2426	19.4295	14.8843	0.991091	-0.352952	normal	Signal transduction mechanisms	Molecular Function: protein kinase activity (GO:0004672);; Molecular Function: protein serine/threonine kinase activity (GO:0004674);; Molecular Function: protein tyrosine kinase activity (GO:0004713);; Molecular Function: ATP binding (GO:0005524);; Cellular Component: extracellular region (GO:0005576);; Biological Process: glycolytic process (GO:0006096);; Biological Process: protein phosphoryla…	--	--	Signal transduction mechanisms	Protein tyrosine kinase;; Protein kinase domain;; Carbohydrate-binding protein of the ER;; Di-glucose binding within endoplasmic reticulum	Receptor-like protein kinase FERONIA OS=Arabidopsis thaliana OX=3702 GN=FER PE=1 SV=1	Signal transduction mechanisms	PREDICTED: receptor-like protein kinase FERONIA [Oryza sativa Japonica Group]	biological process: metabolic process (GO:0008152);; biological process: cellular process (GO:0009987);; molecular function: catalytic activity (GO:0003824);; molecular function: binding (GO:0005488);; cellular component: extracellular region (GO:0005576);; biological process: single-organism process (GO:0044699);; biological process: localization (GO:0051179);; biological process: response to st…
												LOC_Os05g19330	0	0	0	0	0	0	--	--	--	--	Molecular Function: DNA binding (GO:0003677);; Molecular Function: RNA binding (GO:0003723);; Molecular Function: RNA-directed DNA polymerase activity (GO:0003964);; Molecular Function: aspartic-type endopeptidase activity (GO:0004190);; Biological Process: RNA-dependent DNA biosynthetic process (GO:0006278);; Biological Process: DNA recombination (GO:0006310);; Biological Process: proteolysis (G…	--	--	General function prediction only	Retroviral aspartyl protease;; Reverse transcriptase (RNA-dependent DNA polymerase);; Retrotransposon gag protein;; Integrase core domain;; Aspartyl protease;; gag-polyprotein putative aspartyl protease;; Zinc knuckle	RNA-directed DNA polymerase homolog OS=Oenothera berteroana OX=3950 PE=4 SV=1	Replication, recombination and repair	putative polyprotein [Oryza sativa Japonica Group]	molecular function: binding (GO:0005488);; biological process: metabolic process (GO:0008152);; biological process: cellular process (GO:0009987);; molecular function: catalytic activity (GO:0003824)
												LOC_Os05g13750	0	0	0	0	0	0	--	--	--	--	Molecular Function: nucleotide binding (GO:0000166);; Molecular Function: protein kinase activity (GO:0004672);; Biological Process: phosphorylation (GO:0016310);;	--	--	--	Putative gypsy type transposon	--	--	OSIGBa0136B09.6 [Oryza sativa]	molecular function: binding (GO:0005488);; biological process: metabolic process (GO:0008152);; biological process: cellular process (GO:0009987);; molecular function: catalytic activity (GO:0003824)
												LOC_Os05g05210	17.8252	19.2079	21.2066	27.62	21.275	24.5615	1	-0.208788	normal	General function prediction only	Molecular Function: nucleotide binding (GO:0000166);; Cellular Component: cytoplasm (GO:0005737);; Biological Process: cellular protein modification process (GO:0006464);; Biological Process: defense response (GO:0006952);; Biological Process: signal transduction (GO:0007165);; Biological Process: RNA splicing (GO:0008380);; Biological Process: anatomical structure morphogenesis (GO:0009653);; Bi…	K11801|0|osa:4337782|K11801 WD repeat-containing protein 23 | (RefSeq) LEC14B protein	--	General function prediction only	WD domain, G-beta repeat;; Anaphase-promoting complex subunit 4 WD40 domain	LEC14B protein OS=Lithospermum erythrorhizon OX=34254 PE=2 SV=1	Function unknown	PREDICTED: LEC14B protein isoform X1 [Oryza sativa Japonica Group]	molecular function: binding (GO:0005488);; cellular component: cell (GO:0005623);; cellular component: cell part (GO:0044464);; biological process: metabolic process (GO:0008152);; biological process: cellular process (GO:0009987);; biological process: response to stimulus (GO:0050896);; biological process: biological regulation (GO:0065007);; biological process: developmental process (GO:0032502…
												LOC_Os05g04790	0	0	0	0	0	0	--	--	--	Mobilome: prophages, transposons	Molecular Function: DNA binding (GO:0003677);; Molecular Function: RNA binding (GO:0003723);; Molecular Function: RNA-directed DNA polymerase activity (GO:0003964);; Molecular Function: aspartic-type endopeptidase activity (GO:0004190);; Biological Process: RNA-dependent DNA biosynthetic process (GO:0006278);; Biological Process: DNA recombination (GO:0006310);; Biological Process: proteolysis (G…	--	--	General function prediction only	Retroviral aspartyl protease;; Reverse transcriptase (RNA-dependent DNA polymerase);; Retrotransposon gag protein;; Integrase core domain;; Aspartyl protease;; gag-polyprotein putative aspartyl protease	RNA-directed DNA polymerase homolog OS=Oenothera berteroana OX=3950 PE=4 SV=1	Replication, recombination and repair	putative polyprotein [Oryza sativa Japonica Group]	molecular function: binding (GO:0005488);; biological process: metabolic process (GO:0008152);; biological process: cellular process (GO:0009987);; molecular function: catalytic activity (GO:0003824)
												LOC_Os05g03174	35.0114	23.0154	36.7569	27.2395	39.5691	46.3099	1	-0.132565	normal	--	Cellular Component: Golgi membrane (GO:0000139);; Cellular Component: mitochondrion (GO:0005739);; Biological Process: plant-type secondary cell wall biogenesis (GO:0009834);; Biological Process: glucuronoxylan biosynthetic process (GO:0010417);; Molecular Function: galactosylgalactosylxylosylprotein 3-beta-glucuronosyltransferase activity (GO:0015018);; Cellular Component: integral component of …	K20869|0|osa:4337665|K20869 putative beta-1,4-xylosyltransferase IRX9 [EC:2.4.2.-] | (RefSeq) GT43A, OJ1729_E02.10, OsGT43A, P0008A07.2; probable glucuronosyltransferase Os05g0123100	--	Posttranslational modification, protein turnover, chaperones	Glycosyltransferase family 43	Probable glucuronosyltransferase Os05g0123100 OS=Oryza sativa subsp. japonica OX=39947 GN=Os05g0123100 PE=2 SV=1	Function unknown	PREDICTED: probable glucuronosyltransferase Os05g0123100 [Oryza sativa Japonica Group]	cellular component: cell (GO:0005623);; cellular component: membrane (GO:0016020);; cellular component: organelle (GO:0043226);; cellular component: organelle part (GO:0044422);; cellular component: cell part (GO:0044464);; biological process: cellular process (GO:0009987);; biological process: cellular component organization or biogenesis (GO:0071840);; biological process: metabolic process (GO:…
												LOC_Os04g56500	0	6.54893	7.89868	0.844066	8.43171	9.96728	1	-0.321342	normal	--	Molecular Function: transcription factor activity, sequence-specific DNA binding (GO:0003700);; Cellular Component: mitochondrion (GO:0005739);; Biological Process: regulation of transcription, DNA-templated (GO:0006355);; Biological Process: signal transduction (GO:0007165);; Biological Process: response to organic substance (GO:0010033);; Molecular Function: protein dimerization activity (GO:00…	--	--	--	--	Transcription factor IBH1 OS=Oryza sativa subsp. japonica OX=39947 GN=IBH1 PE=1 SV=2	Transcription	PREDICTED: transcription factor IBH1 [Oryza sativa Japonica Group]	biological process: biological regulation (GO:0065007);; molecular function: nucleic acid binding transcription factor activity (GO:0001071);; cellular component: cell (GO:0005623);; cellular component: organelle (GO:0043226);; cellular component: cell part (GO:0044464);; biological process: cellular process (GO:0009987);; biological process: response to stimulus (GO:0050896);; molecular function…
												LOC_Os04g56080	0.046867	0.047482	0.046648	0.345056	0.278751	0.237245	--	--	--	Signal transduction mechanisms	Molecular Function: protein serine/threonine kinase activity (GO:0004674);; Molecular Function: binding (GO:0005488);; Molecular Function: ATP binding (GO:0005524);; Cellular Component: plasma membrane (GO:0005886);; Biological Process: polysaccharide metabolic process (GO:0005976);; Biological Process: protein phosphorylation (GO:0006468);; Biological Process: plant-type cell wall organization (…	--	--	--	Protein kinase domain;; Protein tyrosine kinase;; D-mannose binding lectin;; S-locus glycoprotein domain;; Protein-kinase domain of FAM69;; PAN-like domain	Putative receptor protein kinase ZmPK1 OS=Zea mays OX=4577 GN=PK1 PE=2 SV=2	Signal transduction mechanisms	Os04g0654800 [Oryza sativa Japonica Group]	biological process: metabolic process (GO:0008152);; biological process: cellular process (GO:0009987);; molecular function: catalytic activity (GO:0003824);; molecular function: binding (GO:0005488);; cellular component: cell (GO:0005623);; cellular component: membrane (GO:0016020);; cellular component: cell part (GO:0044464);; biological process: cellular component organization or biogenesis (G…
												LOC_Os04g55320	0	0	0	0	0	0	--	--	--	Mobilome: prophages, transposons	Molecular Function: DNA binding (GO:0003677);; Molecular Function: RNA binding (GO:0003723);; Molecular Function: RNA-directed DNA polymerase activity (GO:0003964);; Molecular Function: aspartic-type endopeptidase activity (GO:0004190);; Biological Process: RNA-dependent DNA biosynthetic process (GO:0006278);; Biological Process: DNA recombination (GO:0006310);; Biological Process: proteolysis (G…	--	--	General function prediction only	Retroviral aspartyl protease;; Reverse transcriptase (RNA-dependent DNA polymerase);; Retrotransposon gag protein;; Integrase core domain;; Aspartyl protease;; gag-polyprotein putative aspartyl protease	RNA-directed DNA polymerase homolog OS=Oenothera berteroana OX=3950 PE=4 SV=1	Replication, recombination and repair	OSJNBa0070O11.7 [Oryza sativa Japonica Group]	molecular function: binding (GO:0005488);; biological process: metabolic process (GO:0008152);; biological process: cellular process (GO:0009987);; molecular function: catalytic activity (GO:0003824)
												LOC_Os04g54790	86.3371	63.7243	84.9184	83.5838	88.8817	73.6966	1	0.0758491	normal	Coenzyme transport and metabolism;; Signal transduction mechanisms	Molecular Function: protein kinase activity (GO:0004672);; Molecular Function: ATP binding (GO:0005524);; Cellular Component: plasma membrane (GO:0005886);; Biological Process: protein phosphorylation (GO:0006468);; Cellular Component: plastoglobule (GO:0010287);; Biological Process: chlorophyll catabolic process (GO:0015996);; Biological Process: protein stabilization (GO:0050821);; Biological P…	K08869|0|osa:4337164|K08869 aarF domain-containing kinase | (RefSeq) uncharacterized aarF domain-containing protein kinase At1g71810, chloroplastic	--	General function prediction only	ABC1 family	Uncharacterized aarF domain-containing protein kinase At1g71810, chloroplastic OS=Arabidopsis thaliana OX=3702 GN=At1g71810 PE=1 SV=1	Function unknown	PREDICTED: uncharacterized aarF domain-containing protein kinase At1g71810, chloroplastic isoform X1 [Oryza sativa Japonica Group]	biological process: metabolic process (GO:0008152);; biological process: cellular process (GO:0009987);; molecular function: catalytic activity (GO:0003824);; molecular function: binding (GO:0005488);; cellular component: cell (GO:0005623);; cellular component: membrane (GO:0016020);; cellular component: cell part (GO:0044464);; cellular component: organelle (GO:0043226);; cellular component: org…
												LOC_Os04g54564	9.51919	7.80801	6.49886	7.24504	7.2286	8.92147	1	0.158294	normal	--	Cellular Component: plastid (GO:0009536);;	--	--	--	--	--	--	unnamed protein product [Oryza sativa Japonica Group]	cellular component: cell (GO:0005623);; cellular component: organelle (GO:0043226);; cellular component: cell part (GO:0044464)
												LOC_Os04g53890	0	0	0	0	0	0	--	--	--	Mobilome: prophages, transposons	Molecular Function: DNA binding (GO:0003677);; Molecular Function: RNA binding (GO:0003723);; Molecular Function: RNA-directed DNA polymerase activity (GO:0003964);; Molecular Function: aspartic-type endopeptidase activity (GO:0004190);; Biological Process: RNA-dependent DNA biosynthetic process (GO:0006278);; Biological Process: DNA recombination (GO:0006310);; Biological Process: proteolysis (G…	--	--	General function prediction only	Retroviral aspartyl protease;; Reverse transcriptase (RNA-dependent DNA polymerase);; Retrotransposon gag protein;; Integrase core domain;; Aspartyl protease;; gag-polyprotein putative aspartyl protease	RNA-directed DNA polymerase homolog OS=Oenothera berteroana OX=3950 PE=4 SV=1	Replication, recombination and repair	OSJNBb0015D13.7 [Oryza sativa Japonica Group]	molecular function: binding (GO:0005488);; biological process: metabolic process (GO:0008152);; biological process: cellular process (GO:0009987);; molecular function: catalytic activity (GO:0003824)
												LOC_Os04g52950	2.8202	2.86614	2.32143	3.94533	4.24651	3.99947	1	-0.483434	normal	--	Biological Process: response to molecule of bacterial origin (GO:0002237);; Molecular Function: protein binding (GO:0005515);; Cellular Component: nucleus (GO:0005634);; Biological Process: protein phosphorylation (GO:0006468);; Biological Process: defense response to bacterium, incompatible interaction (GO:0009816);; Biological Process: defense response signaling pathway, resistance gene-indepen…	--	--	--	Cleavage site for pathogenic type III effector avirulence factor Avr	RPM1-interacting protein 4 OS=Arabidopsis thaliana OX=3702 GN=RIN4 PE=1 SV=1	Function unknown	PREDICTED: uncharacterized protein LOC4337031 [Oryza sativa Japonica Group]	biological process: response to stimulus (GO:0050896);; molecular function: binding (GO:0005488);; cellular component: cell (GO:0005623);; cellular component: organelle (GO:0043226);; cellular component: cell part (GO:0044464);; biological process: metabolic process (GO:0008152);; biological process: cellular process (GO:0009987);; biological process: immune system process (GO:0002376);; biologic…
												LOC_Os04g51830	1.74527	3.17343	2.1801	3.01729	3.61002	3.10581	1	-0.314382	normal	Inorganic ion transport and metabolism	Cellular Component: plasma membrane (GO:0005886);; Biological Process: potassium ion transport (GO:0006813);; Molecular Function: cation transmembrane transporter activity (GO:0008324);; Biological Process: response to salt stress (GO:0009651);; Molecular Function: sodium ion transmembrane transporter activity (GO:0015081);; Biological Process: monovalent inorganic cation transport (GO:0015672);;…	--	--	Inorganic ion transport and metabolism	Cation transport protein	Probable cation transporter HKT7 OS=Oryza sativa subsp. japonica OX=39947 GN=HKT7 PE=2 SV=2	Inorganic ion transport and metabolism	PREDICTED: probable cation transporter HKT7 isoform X1 [Oryza sativa Japonica Group]	cellular component: cell (GO:0005623);; cellular component: membrane (GO:0016020);; cellular component: cell part (GO:0044464);; biological process: localization (GO:0051179);; molecular function: transporter activity (GO:0005215);; biological process: response to stimulus (GO:0050896);; cellular component: membrane part (GO:0044425);; cellular component: organelle (GO:0043226)
												LOC_Os04g50850	0	0	0	0	0	0	--	--	--	--	Molecular Function: aspartic-type endopeptidase activity (GO:0004190);; Biological Process: proteolysis (GO:0006508);; Biological Process: defense response (GO:0006952);; Molecular Function: peptidase activity (GO:0008233);; Biological Process: response to endogenous stimulus (GO:0009719);; Biological Process: response to organic substance (GO:0010033);; Cellular Component: membrane (GO:0016020);…	--	--	Posttranslational modification, protein turnover, chaperones	Xylanase inhibitor N-terminal;; Xylanase inhibitor C-terminal;; Eukaryotic aspartyl protease	Aspartic proteinase nepenthesin-2 OS=Nepenthes gracilis OX=150966 GN=nep2 PE=1 SV=1	Posttranslational modification, protein turnover, chaperones	OSJNba0093F12.2 [Oryza sativa Japonica Group]	biological process: metabolic process (GO:0008152);; molecular function: catalytic activity (GO:0003824);; biological process: response to stimulus (GO:0050896);; cellular component: membrane (GO:0016020);; cellular component: cell (GO:0005623);; cellular component: organelle (GO:0043226);; cellular component: cell part (GO:0044464);; biological process: cellular process (GO:0009987);; cellular c…
												LOC_Os04g41700	33.0989	29.8293	29.6748	39.4898	41.4531	36.2851	1	-0.189258	normal	--	Cellular Component: mitochondrion (GO:0005739);; Cellular Component: plastid (GO:0009536);;	--	--	--	--	--	--	Os04g0494400 [Oryza sativa Japonica Group]	cellular component: cell (GO:0005623);; cellular component: organelle (GO:0043226);; cellular component: cell part (GO:0044464)
												LOC_Os04g34260	0	0	0	0	0	0.013528	--	--	--	Mobilome: prophages, transposons	Molecular Function: DNA binding (GO:0003677);; Molecular Function: RNA binding (GO:0003723);; Molecular Function: RNA-directed DNA polymerase activity (GO:0003964);; Molecular Function: aspartic-type endopeptidase activity (GO:0004190);; Biological Process: RNA-dependent DNA biosynthetic process (GO:0006278);; Biological Process: DNA recombination (GO:0006310);; Biological Process: proteolysis (G…	--	--	General function prediction only	Retroviral aspartyl protease;; Reverse transcriptase (RNA-dependent DNA polymerase);; Retrotransposon gag protein;; Integrase core domain;; Aspartyl protease;; gag-polyprotein putative aspartyl protease;; Aspartyl protease	RNA-directed DNA polymerase homolog OS=Oenothera berteroana OX=3950 PE=4 SV=1	Replication, recombination and repair	OSJNBb0108J11.19 [Oryza sativa Japonica Group]	molecular function: binding (GO:0005488);; biological process: metabolic process (GO:0008152);; biological process: cellular process (GO:0009987);; molecular function: catalytic activity (GO:0003824)
												LOC_Os04g28940	0	0	0	0	0	0	--	--	--	--	Biological Process: cellular process (GO:0009987);; Molecular Function: kinase activity (GO:0016301);;	--	--	--	Putative gypsy type transposon	--	Function unknown	OSJNBa0018J19.10 [Oryza sativa Japonica Group]	biological process: cellular process (GO:0009987);; molecular function: catalytic activity (GO:0003824)
												LOC_Os04g06650	0	0	0	0	0	0	--	--	--	--	Cellular Component: mitochondrion (GO:0005739);; Cellular Component: membrane (GO:0016020);; Molecular Function: kinase activity (GO:0016301);; Biological Process: primary metabolic process (GO:0044238);; Biological Process: cellular macromolecule metabolic process (GO:0044260);;	--	--	--	Domain of unknown function (DUF834)	--	--	retrotransposon protein, putative, unclassified [Oryza sativa Japonica Group]	cellular component: cell (GO:0005623);; cellular component: organelle (GO:0043226);; cellular component: cell part (GO:0044464);; cellular component: membrane (GO:0016020);; molecular function: catalytic activity (GO:0003824);; biological process: metabolic process (GO:0008152);; biological process: cellular process (GO:0009987)
												LOC_Os04g05820	0	0	0	0	0	0	--	--	--	--	Cellular Component: cell periphery (GO:0071944);;	--	--	--	Putative gypsy type transposon;; Domain of unknown function (DUF834)	--	--	OSJNBa0011E07.4 [Oryza sativa Japonica Group]	cellular component: cell (GO:0005623);; cellular component: cell part (GO:0044464)
												LOC_Os04g05430	0.563891	0.879405	0.771114	1.92111	1.42533	0.807023	1	-0.32757	normal	--	Molecular Function: binding (GO:0005488);; Biological Process: macromolecule metabolic process (GO:0043170);; Biological Process: primary metabolic process (GO:0044238);;	--	--	General function prediction only	Retrotransposon gag protein	--	Replication, recombination and repair	OSJNBa0029C04.3 [Oryza sativa Japonica Group]	molecular function: binding (GO:0005488);; biological process: metabolic process (GO:0008152)
												LOC_Os04g05060	0	0	0	0	0	0	--	--	--	--	Biological Process: maltose metabolic process (GO:0000023);; Biological Process: transition metal ion transport (GO:0000041);; Biological Process: defense response to insect (GO:0002213);; Molecular Function: monooxygenase activity (GO:0004497);; Molecular Function: iron ion binding (GO:0005506);; Molecular Function: protein binding (GO:0005515);; Cellular Component: mitochondrion (GO:0005739);; …	--	--	Secondary metabolites biosynthesis, transport and catabolism;; Lipid transport and metabolism	Cytochrome P450	Cytochrome P450 94B1 OS=Arabidopsis thaliana OX=3702 GN=CYP94B1 PE=1 SV=1	Secondary metabolites biosynthesis, transport and catabolism	OSJNBa0095E20.9 [Oryza sativa Japonica Group]	biological process: metabolic process (GO:0008152);; biological process: cellular process (GO:0009987);; biological process: single-organism process (GO:0044699);; biological process: localization (GO:0051179);; biological process: response to stimulus (GO:0050896);; molecular function: catalytic activity (GO:0003824);; molecular function: binding (GO:0005488);; cellular component: cell (GO:00056…
												LOC_Os03g62060	0.127155	0.064826	0.050125	0	0.023313	0	--	--	--	General function prediction only	Molecular Function: binding (GO:0005488);; Cellular Component: nucleoplasm (GO:0005654);; Cellular Component: Golgi apparatus (GO:0005794);; Biological Process: proteolysis (GO:0006508);; Biological Process: metabolic process (GO:0008152);; Molecular Function: metallopeptidase activity (GO:0008237);; Biological Process: RNA splicing (GO:0008380);; Biological Process: auxin metabolic process (GO:0…	K14664|0|osa:4334707|K14664 IAA-amino acid hydrolase [EC:3.5.1.-] | (RefSeq) ILL3; IAA-amino acid hydrolase ILR1-like 3	--	--	Peptidase family M20/M25/M40;; Peptidase dimerisation domain	IAA-amino acid hydrolase ILR1-like 3 OS=Oryza sativa subsp. japonica OX=39947 GN=ILL3 PE=2 SV=1	Amino acid transport and metabolism	PREDICTED: IAA-amino acid hydrolase ILR1-like 3 [Oryza sativa Japonica Group]	molecular function: binding (GO:0005488);; cellular component: cell (GO:0005623);; cellular component: organelle (GO:0043226);; cellular component: organelle part (GO:0044422);; cellular component: cell part (GO:0044464);; biological process: metabolic process (GO:0008152);; molecular function: catalytic activity (GO:0003824);; biological process: cellular process (GO:0009987);; biological proces…
												LOC_Os03g59620	2.48779	2.54789	2.90073	3.92244	3.85144	3.36964	1	-0.351215	normal	General function prediction only	Molecular Function: triglyceride lipase activity (GO:0004806);; Biological Process: fatty acid beta-oxidation (GO:0006635);; Cellular Component: monolayer-surrounded lipid storage body (GO:0012511);; Biological Process: protein import into peroxisome matrix (GO:0016558);; Biological Process: triglyceride catabolic process (GO:0019433);; Biological Process: cellular macromolecule catabolic process…	K14674|0|osa:4334536|K14674 TAG lipase / steryl ester hydrolase / phospholipase A2 / LPA acyltransferase [EC:3.1.1.3 3.1.1.13 3.1.1.4 2.3.1.51] | (RefSeq) triacylglycerol lipase SDP1	Steroid biosynthesis (ko00100);; Glycerolipid metabolism (ko00561);; Glycerophospholipid metabolism (ko00564);; Ether lipid metabolism (ko00565);; Arachidonic acid metabolism (ko00590);; Linoleic acid metabolism (ko00591);; alpha-Linolenic acid metabolism (ko00592)	General function prediction only	Domain of unknown function (DUF3336);; Patatin-like phospholipase	Triacylglycerol lipase SDP1 OS=Arabidopsis thaliana OX=3702 GN=SDP1 PE=1 SV=1	Function unknown	PREDICTED: triacylglycerol lipase SDP1 [Oryza sativa Japonica Group]	molecular function: catalytic activity (GO:0003824);; biological process: metabolic process (GO:0008152);; biological process: cellular process (GO:0009987);; biological process: single-organism process (GO:0044699);; cellular component: cell (GO:0005623);; cellular component: organelle (GO:0043226);; cellular component: cell part (GO:0044464);; biological process: localization (GO:0051179);; bio…
												LOC_Os03g32490	134.126	135.784	161.105	174.162	178.267	158.538	1	-0.107067	normal	--	Cellular Component: mitochondrion (GO:0005739);; Cellular Component: plastid (GO:0009536);; Cellular Component: membrane (GO:0016020);;	--	--	--	Protein of unknown function (DUF1230)	Protein CONSERVED IN THE GREEN LINEAGE AND DIATOMS 27, chloroplastic OS=Arabidopsis thaliana OX=3702 GN=CGLD27 PE=2 SV=1	Function unknown	PREDICTED: uncharacterized protein LOC4333209 [Oryza sativa Japonica Group]	cellular component: cell (GO:0005623);; cellular component: organelle (GO:0043226);; cellular component: cell part (GO:0044464);; cellular component: membrane (GO:0016020)
												LOC_Os03g14290	10.4133	9.82317	9.46378	11.4192	11.7483	9.59794	1	-0.00453991	normal	--	Biological Process: cellular component organization (GO:0016043);; Molecular Function: kinase activity (GO:0016301);; Biological Process: primary metabolic process (GO:0044238);; Biological Process: cellular macromolecule metabolic process (GO:0044260);; Biological Process: single-organism cellular process (GO:0044763);; Biological Process: response to stimulus (GO:0050896);; Cellular Component: …	--	--	--	--	--	Function unknown	PREDICTED: uncharacterized protein LOC4332244 [Oryza sativa Japonica Group]	biological process: cellular process (GO:0009987);; biological process: cellular component organization or biogenesis (GO:0071840);; molecular function: catalytic activity (GO:0003824);; biological process: metabolic process (GO:0008152);; biological process: single-organism process (GO:0044699);; biological process: response to stimulus (GO:0050896);; cellular component: cell (GO:0005623);; cell…
												LOC_Os03g13930	1.69079	2.4182	1.72607	2.72413	1.62369	1.54889	1	0.1137	normal	Posttranslational modification, protein turnover, chaperones	Biological Process: sulfur amino acid metabolic process (GO:0000096);; Biological Process: polysaccharide catabolic process (GO:0000272);; Molecular Function: serine-type endopeptidase activity (GO:0004252);; Cellular Component: extracellular region (GO:0005576);; Biological Process: starch metabolic process (GO:0005982);; Biological Process: proteolysis (GO:0006508);; Biological Process: microtu…	--	--	--	Subtilase family;; Peptidase inhibitor I9;; PA domain	Subtilisin-like protease SBT1.6 OS=Arabidopsis thaliana OX=3702 GN=SBT1.6 PE=2 SV=1	Posttranslational modification, protein turnover, chaperones	PREDICTED: subtilisin-like protease SBT1.6 [Oryza sativa Japonica Group]	biological process: metabolic process (GO:0008152);; biological process: cellular process (GO:0009987);; biological process: single-organism process (GO:0044699);; molecular function: catalytic activity (GO:0003824);; cellular component: extracellular region (GO:0005576);; biological process: cellular component organization or biogenesis (GO:0071840);; cellular component: cell (GO:0005623);; cell…
												LOC_Os03g10220	4.81659	3.10569	3.65584	5.22145	3.41487	4.4418	1	-0.0433595	normal	Replication, recombination and repair	Molecular Function: nucleic acid binding (GO:0003676);; Cellular Component: mitochondrion (GO:0005739);; Biological Process: base-excision repair (GO:0006284);; Biological Process: DNA methylation (GO:0006306);; Molecular Function: methyltransferase activity (GO:0008168);; Molecular Function: DNA-3-methyladenine glycosylase activity (GO:0008725);;	K01246|0|sbi:SORBI_01g043900|K01246 DNA-3-methyladenine glycosylase I [EC:3.2.2.20] | (RefSeq) SORBIDRAFT_01g043900, Sb01g043900; hypothetical protein	Base excision repair (ko03410)	--	Methyladenine glycosylase;; MT-A70	Methyltransferase-like protein 2 OS=Arabidopsis thaliana OX=3702 GN=At1g19340 PE=2 SV=2	Replication, recombination and repair	hypothetical protein OsI_10399 [Oryza sativa Indica Group]	molecular function: binding (GO:0005488);; cellular component: cell (GO:0005623);; cellular component: organelle (GO:0043226);; cellular component: cell part (GO:0044464);; biological process: metabolic process (GO:0008152);; biological process: cellular process (GO:0009987);; biological process: response to stimulus (GO:0050896);; molecular function: catalytic activity (GO:0003824)
												LOC_Os03g09970	0.636422	0.655687	0.933309	0.277287	0.290153	0.350583	0.0574059	1.61247	normal	Inorganic ion transport and metabolism	Biological Process: transition metal ion transport (GO:0000041);; Cellular Component: plasma membrane (GO:0005886);; Biological Process: oligopeptide transport (GO:0006857);; Molecular Function: secondary active sulfate transmembrane transporter activity (GO:0008271);; Biological Process: sulfate transport (GO:0008272);; Cellular Component: plasmodesma (GO:0009506);; Cellular Component: chloropla…	K17470|0|osa:4331935|K17470 sulfate transporter 1, high-affinity | (RefSeq) sulfate transporter 1.2	--	Inorganic ion transport and metabolism	Sulfate permease family;; STAS domain	Sulfate transporter 1.3 OS=Arabidopsis thaliana OX=3702 GN=SULTR1;3 PE=2 SV=1	Inorganic ion transport and metabolism	PREDICTED: sulfate transporter 1.2 [Oryza sativa Japonica Group]	biological process: localization (GO:0051179);; cellular component: cell (GO:0005623);; cellular component: membrane (GO:0016020);; cellular component: cell part (GO:0044464);; biological process: single-organism process (GO:0044699);; molecular function: transporter activity (GO:0005215);; cellular component: cell junction (GO:0030054);; cellular component: organelle (GO:0043226);; biological pr…
												LOC_Os02g58040	0	0	0	0	0	0	--	--	--	--	--	--	--	--	F-box domain	--	--	hypothetical protein [Oryza sativa Japonica Group]	--
												LOC_Os02g57290	23.5806	24.2074	35.4666	25.4273	46.0061	24.1368	1	-0.00249375	normal	Secondary metabolites biosynthesis, transport and catabolism;; Defense mechanisms	Biological Process: maltose metabolic process (GO:0000023);; Molecular Function: iron ion binding (GO:0005506);; Biological Process: unsaturated fatty acid biosynthetic process (GO:0006636);; Biological Process: phosphatidylglycerol biosynthetic process (GO:0006655);; Molecular Function: electron carrier activity (GO:0009055);; Biological Process: response to hormone (GO:0009725);; Cellular Compo…	K15747|0|osa:4331152|K15747 beta-ring hydroxylase [EC:1.14.-.-] | (RefSeq) protein LUTEIN DEFICIENT 5, chloroplastic	Carotenoid biosynthesis (ko00906)	Secondary metabolites biosynthesis, transport and catabolism;; Lipid transport and metabolism	Cytochrome P450	Protein LUTEIN DEFICIENT 5, chloroplastic OS=Arabidopsis thaliana OX=3702 GN=CYP97A3 PE=1 SV=1	Secondary metabolites biosynthesis, transport and catabolism	PREDICTED: protein LUTEIN DEFICIENT 5, chloroplastic [Oryza sativa Japonica Group]	biological process: metabolic process (GO:0008152);; biological process: cellular process (GO:0009987);; biological process: single-organism process (GO:0044699);; molecular function: binding (GO:0005488);; molecular function: electron carrier activity (GO:0009055);; biological process: response to stimulus (GO:0050896);; cellular component: cell (GO:0005623);; cellular component: organelle (GO:0…
												LOC_Os02g53860	49.0294	51.1713	42.9246	38.8388	35.7416	39.4067	0.50758	0.460073	normal	Cell wall/membrane/envelope biogenesis	Molecular Function: serine-type endopeptidase activity (GO:0004252);; Cellular Component: vacuole (GO:0005773);; Cellular Component: plasma membrane (GO:0005886);; Biological Process: proteolysis (GO:0006508);; Cellular Component: plant-type cell wall (GO:0009505);; Biological Process: response to auxin (GO:0009733);; Cellular Component: external side of plasma membrane (GO:0009897);; Biological …	--	--	--	Subtilase family;; PA domain;; Peptidase inhibitor I9	Subtilisin-like protease SBT1.4 OS=Arabidopsis thaliana OX=3702 GN=SBT1.4 PE=2 SV=1	Posttranslational modification, protein turnover, chaperones	PREDICTED: subtilisin-like protease SBT1.4 [Oryza sativa Japonica Group]	biological process: metabolic process (GO:0008152);; molecular function: catalytic activity (GO:0003824);; cellular component: cell (GO:0005623);; cellular component: organelle (GO:0043226);; cellular component: cell part (GO:0044464);; cellular component: membrane (GO:0016020);; biological process: response to stimulus (GO:0050896);; cellular component: membrane part (GO:0044425);; biological pr…
												LOC_Os02g52900	5.52411	6.38781	7.67031	6.44608	7.85347	7.2391	1	-0.0253059	normal	Posttranslational modification, protein turnover, chaperones	Cellular Component: mitochondrion (GO:0005739);; Biological Process: photosystem II assembly (GO:0010207);;	--	--	--	Glutaredoxin-like domain (DUF836)	--	Function unknown	PREDICTED: uncharacterized protein LOC4330847 [Oryza sativa Japonica Group]	cellular component: cell (GO:0005623);; cellular component: organelle (GO:0043226);; cellular component: cell part (GO:0044464);; biological process: cellular process (GO:0009987);; biological process: cellular component organization or biogenesis (GO:0071840)
												LOC_Os02g52850	0.077775	0.145638	0.228866	0.187209	0.135639	0.199158	--	--	--	Cell wall/membrane/envelope biogenesis	Molecular Function: protein kinase activity (GO:0004672);; Molecular Function: protein serine/threonine kinase activity (GO:0004674);; Molecular Function: binding (GO:0005488);; Molecular Function: ATP binding (GO:0005524);; Biological Process: protein phosphorylation (GO:0006468);; Cellular Component: membrane (GO:0016020);; Cellular Component: cytoplasmic vesicle (GO:0016023);; Cellular Compone…	--	--	--	Protein kinase domain;; Protein tyrosine kinase;; D-mannose binding lectin	G-type lectin S-receptor-like serine/threonine-protein kinase At5g35370 OS=Arabidopsis thaliana OX=3702 GN=At5g35370 PE=2 SV=2	Signal transduction mechanisms	PREDICTED: G-type lectin S-receptor-like serine/threonine-protein kinase At5g35370 [Oryza sativa Japonica Group]	biological process: metabolic process (GO:0008152);; biological process: cellular process (GO:0009987);; molecular function: catalytic activity (GO:0003824);; molecular function: binding (GO:0005488);; cellular component: membrane (GO:0016020);; cellular component: cell part (GO:0044464)
												LOC_Os02g51040	2.88759	10.5345	5.48144	2.98453	10.8891	6.1375	1	0.0536986	normal	--	Molecular Function: structural constituent of cell wall (GO:0005199);; Cellular Component: extracellular region (GO:0005576);; Cellular Component: cytosol (GO:0005829);; Biological Process: syncytium formation (GO:0006949);; Cellular Component: plant-type cell wall (GO:0009505);; Cellular Component: plasmodesma (GO:0009506);; Cellular Component: chloroplast (GO:0009507);; Biological Process: plan…	--	--	--	Pollen allergen;; Lytic transglycolase	Expansin-A5 OS=Oryza sativa subsp. japonica OX=39947 GN=EXPA5 PE=2 SV=1	Carbohydrate transport and metabolism	PREDICTED: expansin-A5 [Oryza sativa Japonica Group]	molecular function: structural molecule activity (GO:0005198);; cellular component: extracellular region (GO:0005576);; cellular component: cell (GO:0005623);; cellular component: cell part (GO:0044464);; biological process: cellular process (GO:0009987);; biological process: developmental process (GO:0032502);; biological process: single-organism process (GO:0044699);; cellular component: cell j…
												LOC_Os02g49960	0.170751	0.474803	0.499221	0.164071	0.461491	0.35241	--	--	--	--	Molecular Function: mannose-6-phosphate isomerase activity (GO:0004476);; Molecular Function: protein binding (GO:0005515);; Cellular Component: cytosol (GO:0005829);; Biological Process: nitrogen compound metabolic process (GO:0006807);; Biological Process: defense response (GO:0006952);; Biological Process: catabolic process (GO:0009056);; Biological Process: response to blue light (GO:0009637)…	--	--	--	Domain of unknown function (DUF4228)	Uncharacterized protein At1g66480 OS=Arabidopsis thaliana OX=3702 GN=At1g66480 PE=2 SV=1	Function unknown	PREDICTED: uncharacterized protein At1g66480 [Oryza sativa Japonica Group]	molecular function: catalytic activity (GO:0003824);; molecular function: binding (GO:0005488);; cellular component: cell (GO:0005623);; cellular component: cell part (GO:0044464);; biological process: metabolic process (GO:0008152);; biological process: response to stimulus (GO:0050896);; biological process: cellular process (GO:0009987);; biological process: localization (GO:0051179);; biologic…
												LOC_Os02g42040	8.75565	3.44214	8.72618	9.92716	10.7609	8.90443	1	-0.342998	normal	--	Biological Process: mitotic cell cycle (GO:0000278);; Biological Process: nuclear-transcribed mRNA catabolic process (GO:0000956);; Molecular Function: DNA binding (GO:0003677);; Molecular Function: RNA binding (GO:0003723);; Cellular Component: cytoplasm (GO:0005737);; Biological Process: RNA processing (GO:0006396);; Biological Process: translation (GO:0006412);; Biological Process: gravitropis…	--	--	RNA processing and modification	MIF4G domain;; Up-frameshift suppressor 2	Regulator of nonsense transcripts UPF2 OS=Arabidopsis thaliana OX=3702 GN=UPF2 PE=2 SV=1	Function unknown	PREDICTED: regulator of nonsense transcripts UPF2 [Oryza sativa Japonica Group]	biological process: cellular process (GO:0009987);; biological process: single-organism process (GO:0044699);; biological process: metabolic process (GO:0008152);; biological process: biological regulation (GO:0065007);; molecular function: binding (GO:0005488);; cellular component: cell (GO:0005623);; cellular component: cell part (GO:0044464);; biological process: response to stimulus (GO:00508…
												LOC_Os02g36840	0.891918	1.05829	1.31661	0.771334	1.06229	1.75367	1	0.0486519	normal	--	Cellular Component: nucleus (GO:0005634);; Cellular Component: mitochondrion (GO:0005739);; Biological Process: protein targeting to membrane (GO:0006612);; Biological Process: metabolic process (GO:0008152);; Biological Process: response to abiotic stimulus (GO:0009628);; Biological Process: flavonoid biosynthetic process (GO:0009813);; Biological Process: salicylic acid mediated signaling pathw…	--	--	Carbohydrate transport and metabolism;; Energy production and conversion	UDP-glucoronosyl and UDP-glucosyl transferase	7-deoxyloganetin glucosyltransferase OS=Gardenia jasminoides OX=114476 GN=UGT85A24 PE=1 SV=1	Function unknown	PREDICTED: 7-deoxyloganetin glucosyltransferase [Oryza sativa Japonica Group]	cellular component: cell (GO:0005623);; cellular component: organelle (GO:0043226);; cellular component: cell part (GO:0044464);; biological process: localization (GO:0051179);; biological process: metabolic process (GO:0008152);; biological process: response to stimulus (GO:0050896);; biological process: cellular process (GO:0009987);; biological process: signaling (GO:0023052);; biological proc…
												LOC_Os02g34990	5.66339	6.69934	8.4078	6.23028	7.21773	6.80166	1	0.178122	normal	Posttranslational modification, protein turnover, chaperones;; Signal transduction mechanisms	Biological Process: nuclear division (GO:0000280);; Biological Process: cytokinesis by cell plate formation (GO:0000911);; Molecular Function: protein kinase activity (GO:0004672);; Cellular Component: nucleus (GO:0005634);; Cellular Component: cytosol (GO:0005829);; Cellular Component: plasma membrane (GO:0005886);; Biological Process: nucleolus organization (GO:0007000);; Molecular Function: [p…	--	--	--	ACT domain;; ACT domain;; ACT domain	ACT domain-containing protein ACR3 OS=Arabidopsis thaliana OX=3702 GN=ACR3 PE=2 SV=1	Function unknown	PREDICTED: ACT domain-containing protein ACR3 [Oryza sativa Japonica Group]	biological process: cellular process (GO:0009987);; biological process: cellular component organization or biogenesis (GO:0071840);; biological process: single-organism process (GO:0044699);; biological process: metabolic process (GO:0008152);; molecular function: catalytic activity (GO:0003824);; cellular component: cell (GO:0005623);; cellular component: organelle (GO:0043226);; cellular compon…
												LOC_Os02g32250	11.737	6.8627	10.6562	7.19689	8.59323	9.24089	1	0.300396	normal	--	Molecular Function: RNA binding (GO:0003723);; Molecular Function: RNA-directed DNA polymerase activity (GO:0003964);; Biological Process: RNA-dependent DNA biosynthetic process (GO:0006278);; Cellular Component: plastid (GO:0009536);;	--	--	--	--	--	--	PREDICTED: uncharacterized protein LOC4329504 [Oryza sativa Japonica Group]	molecular function: binding (GO:0005488);; biological process: metabolic process (GO:0008152);; biological process: cellular process (GO:0009987);; molecular function: catalytic activity (GO:0003824);; cellular component: cell (GO:0005623);; cellular component: organelle (GO:0043226);; cellular component: cell part (GO:0044464)
												LOC_Os02g25500	0	0	0	0	0	0	--	--	--	--	Cellular Component: plastid (GO:0009536);; Molecular Function: oxidoreductase activity (GO:0016491);;	--	--	--	--	--	--	Hypothetical protein [Oryza sativa]	cellular component: cell (GO:0005623);; cellular component: organelle (GO:0043226);; cellular component: cell part (GO:0044464);; molecular function: catalytic activity (GO:0003824)
												LOC_Os02g18850	8.07948	7.74351	7.8365	6.29659	8.542	8.22034	1	0.114529	normal	Amino acid transport and metabolism	Cellular Component: cytosol (GO:0005829);; Biological Process: proteolysis (GO:0006508);; Molecular Function: serine-type peptidase activity (GO:0008236);; Cellular Component: membrane (GO:0016020);;	K01278|0|osa:4329059|K01278 dipeptidyl-peptidase 4 [EC:3.4.14.5] | (RefSeq) OJ1086_G08.6, OJ1756_H07.62; dipeptidyl aminopeptidase 4	--	Posttranslational modification, protein turnover, chaperones	Dipeptidyl peptidase IV (DPP IV) N-terminal region;; Prolyl oligopeptidase family;; X-Pro dipeptidyl-peptidase (S15 family)	Probable glutamyl endopeptidase, chloroplastic OS=Arabidopsis thaliana OX=3702 GN=GEP PE=2 SV=2	Amino acid transport and metabolism	PREDICTED: dipeptidyl aminopeptidase 4 [Oryza sativa Japonica Group]	cellular component: cell (GO:0005623);; cellular component: cell part (GO:0044464);; biological process: metabolic process (GO:0008152);; molecular function: catalytic activity (GO:0003824);; cellular component: membrane (GO:0016020)
												LOC_Os02g15230	66.5189	65.4694	53.4774	53.9215	73.3793	75.6691	1	0.00751251	normal	Lipid transport and metabolism;; General function prediction only	Cellular Component: cell wall (GO:0005618);; Cellular Component: mitochondrion (GO:0005739);; Cellular Component: vacuole (GO:0005773);; Biological Process: lipid metabolic process (GO:0006629);; Cellular Component: cytoplasmic vesicle (GO:0016023);; Molecular Function: hydrolase activity, acting on ester bonds (GO:0016788);; Biological Process: primary metabolic process (GO:0044238);; Biological…	--	--	--	GDSL-like Lipase/Acylhydrolase	GDSL esterase/lipase At5g45910 OS=Arabidopsis thaliana OX=3702 GN=At5g45910 PE=2 SV=1	Function unknown	PREDICTED: GDSL esterase/lipase At5g45910 [Oryza sativa Japonica Group]	cellular component: cell (GO:0005623);; cellular component: cell part (GO:0044464);; cellular component: organelle (GO:0043226);; biological process: metabolic process (GO:0008152);; biological process: single-organism process (GO:0044699);; molecular function: catalytic activity (GO:0003824);; biological process: cellular process (GO:0009987);; biological process: biological regulation (GO:00650…
												LOC_Os02g12890	6.87503	4.78249	4.21643	10.5871	12.1481	5.91864	0.661082	-0.695496	normal	Secondary metabolites biosynthesis, transport and catabolism;; Defense mechanisms	Molecular Function: monooxygenase activity (GO:0004497);; Molecular Function: iron ion binding (GO:0005506);; Biological Process: protein targeting to membrane (GO:0006612);; Molecular Function: electron carrier activity (GO:0009055);; Biological Process: response to wounding (GO:0009611);; Biological Process: coumarin biosynthetic process (GO:0009805);; Biological Process: auxin polar transport …	--	--	Secondary metabolites biosynthesis, transport and catabolism	Cytochrome P450	Cytochrome P450 711A1 OS=Arabidopsis thaliana OX=3702 GN=CYP711A1 PE=2 SV=1	Secondary metabolites biosynthesis, transport and catabolism	PREDICTED: cytochrome P450 711A1 [Oryza sativa Japonica Group]	biological process: metabolic process (GO:0008152);; biological process: single-organism process (GO:0044699);; molecular function: catalytic activity (GO:0003824);; molecular function: binding (GO:0005488);; biological process: localization (GO:0051179);; molecular function: electron carrier activity (GO:0009055);; biological process: response to stimulus (GO:0050896);; biological process: cellu…
												LOC_Os02g12320	1.47897	1.64682	1.71321	1.37692	1.71344	1.35356	1	0.257267	normal	--	Molecular Function: DNA binding (GO:0003677);; Molecular Function: RNA binding (GO:0003723);; Molecular Function: RNA-directed DNA polymerase activity (GO:0003964);; Molecular Function: aspartic-type endopeptidase activity (GO:0004190);; Biological Process: RNA-dependent DNA biosynthetic process (GO:0006278);; Biological Process: DNA recombination (GO:0006310);; Biological Process: proteolysis (G…	--	--	General function prediction only	Retroviral aspartyl protease;; Reverse transcriptase (RNA-dependent DNA polymerase);; Integrase core domain	RNA-directed DNA polymerase homolog OS=Oenothera berteroana OX=3950 PE=4 SV=1	Replication, recombination and repair	OSIGBa0161P06.1 [Oryza sativa]	molecular function: binding (GO:0005488);; biological process: metabolic process (GO:0008152);; biological process: cellular process (GO:0009987);; molecular function: catalytic activity (GO:0003824)
												LOC_Os02g02060	0.225194	0.06184	0.135849	0.18631	0.184356	0.144441	--	--	--	Mobilome: prophages, transposons	Molecular Function: DNA binding (GO:0003677);; Molecular Function: RNA binding (GO:0003723);; Molecular Function: RNA-directed DNA polymerase activity (GO:0003964);; Molecular Function: aspartic-type endopeptidase activity (GO:0004190);; Biological Process: RNA-dependent DNA biosynthetic process (GO:0006278);; Biological Process: DNA recombination (GO:0006310);; Biological Process: proteolysis (G…	--	--	General function prediction only	Retroviral aspartyl protease;; Reverse transcriptase (RNA-dependent DNA polymerase);; Retrotransposon gag protein;; Integrase core domain;; gag-polyprotein putative aspartyl protease;; Aspartyl protease;; Aspartyl protease;; Zinc knuckle	RNA-directed DNA polymerase homolog OS=Oenothera berteroana OX=3950 PE=4 SV=1	Replication, recombination and repair	OSJNBb0108J11.19 [Oryza sativa Japonica Group]	molecular function: binding (GO:0005488);; biological process: metabolic process (GO:0008152);; biological process: cellular process (GO:0009987);; molecular function: catalytic activity (GO:0003824)
												LOC_Os01g71090	1.35339	0.939649	0.643547	1.9359	1.14421	1.21065	1	-0.412647	normal	--	Molecular Function: aspartic-type endopeptidase activity (GO:0004190);; Molecular Function: binding (GO:0005488);; Biological Process: proteolysis (GO:0006508);; Biological Process: cellular aromatic compound metabolic process (GO:0006725);; Biological Process: defense response (GO:0006952);; Biological Process: signal transduction (GO:0007165);; Biological Process: response to biotic stimulus (G…	--	--	Posttranslational modification, protein turnover, chaperones	Xylanase inhibitor C-terminal;; Xylanase inhibitor N-terminal	Basic 7S globulin 2 OS=Glycine max OX=3847 PE=1 SV=1	Posttranslational modification, protein turnover, chaperones	PREDICTED: basic 7S globulin [Oryza sativa Japonica Group]	biological process: metabolic process (GO:0008152);; molecular function: catalytic activity (GO:0003824);; molecular function: binding (GO:0005488);; biological process: cellular process (GO:0009987);; biological process: response to stimulus (GO:0050896);; biological process: biological regulation (GO:0065007);; cellular component: cell (GO:0005623);; cellular component: organelle (GO:0043226);;…
												LOC_Os01g70400	108.464	104.83	113.991	123.277	87.7323	100.248	1	0.204208	normal	--	Cellular Component: plasma membrane (GO:0005886);; Biological Process: response to oxidative stress (GO:0006979);; Cellular Component: chloroplast thylakoid membrane (GO:0009535);; Biological Process: thylakoid membrane organization (GO:0010027);; Biological Process: isopentenyl diphosphate biosynthetic process, methylerythritol 4-phosphate pathway (GO:0019288);; Biological Process: cellular cati…	--	--	--	--	Photosynthetic NDH subunit of subcomplex B 5, chloroplastic OS=Arabidopsis thaliana OX=3702 GN=PNSB5 PE=2 SV=1	Function unknown	unknown protein [Oryza sativa Japonica Group]	cellular component: cell (GO:0005623);; cellular component: membrane (GO:0016020);; cellular component: cell part (GO:0044464);; biological process: response to stimulus (GO:0050896);; cellular component: organelle (GO:0043226);; cellular component: organelle part (GO:0044422);; biological process: cellular process (GO:0009987);; biological process: single-organism process (GO:0044699);; biologic…
												LOC_Os01g70090	17.6114	17.0538	15.1166	18.0948	18.6242	17.9958	1	-0.00159629	normal	Lipid transport and metabolism	Molecular Function: 3-hydroxyacyl-CoA dehydrogenase activity (GO:0003857);; Molecular Function: enoyl-CoA hydratase activity (GO:0004300);; Cellular Component: cell wall (GO:0005618);; Cellular Component: mitochondrion (GO:0005739);; Cellular Component: peroxisome (GO:0005777);; Biological Process: fatty acid metabolic process (GO:0006631);; Biological Process: fatty acid beta-oxidation (GO:00066…	K12663|0|osa:4327232|K12663 Delta(3,5)-Delta(2,4)-dienoyl-CoA isomerase [EC:5.3.3.-] | (RefSeq) P0482D04.4; delta(3,5)-Delta(2,4)-dienoyl-CoA isomerase, mitochondrial	Peroxisome (ko04146)	Lipid transport and metabolism	Enoyl-CoA hydratase/isomerase;; Enoyl-CoA hydratase/isomerase	Delta(3,5)-Delta(2,4)-dienoyl-CoA isomerase, peroxisomal OS=Arabidopsis thaliana OX=3702 GN=DCI1 PE=2 SV=1	Lipid transport and metabolism	PREDICTED: delta(3,5)-Delta(2,4)-dienoyl-CoA isomerase, mitochondrial [Oryza sativa Japonica Group]	biological process: metabolic process (GO:0008152);; biological process: single-organism process (GO:0044699);; molecular function: catalytic activity (GO:0003824);; cellular component: cell (GO:0005623);; cellular component: cell part (GO:0044464);; cellular component: organelle (GO:0043226);; biological process: cellular process (GO:0009987);; cellular component: cell junction (GO:0030054);; bi…
												LOC_Os01g64070	0	0	0	0	0	0	--	--	--	--	Molecular Function: RNA binding (GO:0003723);; Molecular Function: RNA-directed DNA polymerase activity (GO:0003964);; Molecular Function: aspartic-type endopeptidase activity (GO:0004190);; Cellular Component: nucleus (GO:0005634);; Cellular Component: mitochondrion (GO:0005739);; Biological Process: RNA-dependent DNA biosynthetic process (GO:0006278);; Biological Process: proteolysis (GO:000650…	--	--	General function prediction only	Retroviral aspartyl protease;; Reverse transcriptase (RNA-dependent DNA polymerase);; Retrotransposon gag protein;; Integrase core domain;; Aspartyl protease;; gag-polyprotein putative aspartyl protease;; Aspartyl protease	RNA-directed DNA polymerase homolog OS=Oenothera berteroana OX=3950 PE=4 SV=1	Replication, recombination and repair	retrotransposon protein, putative, Ty3-gypsy subclass [Oryza sativa Japonica Group]	molecular function: binding (GO:0005488);; biological process: metabolic process (GO:0008152);; biological process: cellular process (GO:0009987);; molecular function: catalytic activity (GO:0003824);; cellular component: cell (GO:0005623);; cellular component: organelle (GO:0043226);; cellular component: cell part (GO:0044464);; cellular component: membrane (GO:0016020)
												LOC_Os01g58570	0	0	0	0	0	0	--	--	--	Mobilome: prophages, transposons	Molecular Function: DNA binding (GO:0003677);; Molecular Function: RNA binding (GO:0003723);; Molecular Function: RNA-directed DNA polymerase activity (GO:0003964);; Molecular Function: aspartic-type endopeptidase activity (GO:0004190);; Biological Process: RNA-dependent DNA biosynthetic process (GO:0006278);; Biological Process: DNA recombination (GO:0006310);; Biological Process: proteolysis (G…	--	--	General function prediction only	Retroviral aspartyl protease;; Reverse transcriptase (RNA-dependent DNA polymerase);; Retrotransposon gag protein;; Integrase core domain;; Aspartyl protease;; gag-polyprotein putative aspartyl protease	RNA-directed DNA polymerase homolog OS=Oenothera berteroana OX=3950 PE=4 SV=1	Replication, recombination and repair	OSJNBb0108J11.19 [Oryza sativa Japonica Group]	molecular function: binding (GO:0005488);; biological process: metabolic process (GO:0008152);; biological process: cellular process (GO:0009987);; molecular function: catalytic activity (GO:0003824)
												LOC_Os01g53570	0.637487	0.173103	0.570792	0.522313	0.055797	0.337453	--	--	--	--	Molecular Function: anion channel activity (GO:0005253);; Cellular Component: plant-type vacuole membrane (GO:0009705);; Biological Process: stomatal movement (GO:0010118);; Cellular Component: endomembrane system (GO:0012505);; Molecular Function: malate transmembrane transporter activity (GO:0015140);; Biological Process: malate transport (GO:0015743);; Cellular Component: membrane (GO:0016020)…	--	--	General function prediction only	Aluminium activated malate transporter;; Fusaric acid resistance protein-like;; Fusaric acid resistance protein family	Aluminum-activated malate transporter 9 OS=Arabidopsis thaliana OX=3702 GN=ALMT9 PE=2 SV=1	Function unknown	PREDICTED: aluminum-activated malate transporter 9 [Oryza sativa Japonica Group]	biological process: localization (GO:0051179);; molecular function: transporter activity (GO:0005215);; cellular component: cell (GO:0005623);; cellular component: membrane (GO:0016020);; cellular component: organelle (GO:0043226);; cellular component: organelle part (GO:0044422);; cellular component: cell part (GO:0044464);; biological process: cellular process (GO:0009987);; biological process:…
												LOC_Os01g50570	0	0	0	0	0	0	--	--	--	--	Molecular Function: monooxygenase activity (GO:0004497);; Molecular Function: iron ion binding (GO:0005506);; Cellular Component: mitochondrion (GO:0005739);; Biological Process: protein targeting to membrane (GO:0006612);; Molecular Function: electron carrier activity (GO:0009055);; Biological Process: response to wounding (GO:0009611);; Biological Process: coumarin biosynthetic process (GO:0009…	K20771|1.04962e-75|dosa:Os01t0701300-00|K20771 carlactone C-19 oxidase [EC:1.14.-.-] | (RAP-DB) Os01g0701300; Similar to Cytochrome P450 monooxygenase.	--	Secondary metabolites biosynthesis, transport and catabolism	Cytochrome P450	Cytochrome P450 711A1 OS=Arabidopsis thaliana OX=3702 GN=CYP711A1 PE=2 SV=1	Secondary metabolites biosynthesis, transport and catabolism	thromboxane-A synthase-like [Oryza sativa Japonica Group]	biological process: metabolic process (GO:0008152);; biological process: single-organism process (GO:0044699);; molecular function: catalytic activity (GO:0003824);; molecular function: binding (GO:0005488);; cellular component: cell (GO:0005623);; cellular component: organelle (GO:0043226);; cellular component: cell part (GO:0044464);; biological process: localization (GO:0051179);; molecular fu…
												LOC_Os01g50520	0.085654	0.116575	0.119983	0.101184	0.107703	0.127343	--	--	--	--	Molecular Function: monooxygenase activity (GO:0004497);; Molecular Function: iron ion binding (GO:0005506);; Molecular Function: protein binding (GO:0005515);; Cellular Component: mitochondrion (GO:0005739);; Cellular Component: endoplasmic reticulum (GO:0005783);; Cellular Component: Golgi apparatus (GO:0005794);; Biological Process: protein targeting to membrane (GO:0006612);; Molecular Functi…	K20771|7.64111e-88|dosa:Os01t0700900-01|K20771 carlactone C-19 oxidase [EC:1.14.-.-] | (RAP-DB) Os01g0700900; Similar to Cytochrome P450 monooxygenase.	--	Secondary metabolites biosynthesis, transport and catabolism	Cytochrome P450	Cytochrome P450 711A1 OS=Arabidopsis thaliana OX=3702 GN=CYP711A1 PE=2 SV=1	Secondary metabolites biosynthesis, transport and catabolism	hypothetical protein OsJ_03150 [Oryza sativa Japonica Group]	biological process: metabolic process (GO:0008152);; biological process: single-organism process (GO:0044699);; molecular function: catalytic activity (GO:0003824);; molecular function: binding (GO:0005488);; cellular component: cell (GO:0005623);; cellular component: organelle (GO:0043226);; cellular component: cell part (GO:0044464);; biological process: localization (GO:0051179);; molecular fu…
												LOC_Os01g49950	0	0	0	0	0	0	--	--	--	--	Molecular Function: nucleic acid binding (GO:0003676);; Molecular Function: zinc ion binding (GO:0008270);;	--	--	--	MULE transposase domain;; MuDR family transposase;; Domain of unknown function (DUF1979)	--	--	putative mutator-like transposase [Oryza sativa Japonica Group]	molecular function: binding (GO:0005488)
												LOC_Os01g46169	15.8248	11.8125	15.5623	22.8065	21.888	21.3102	0.657042	-0.42942	normal	--	Cellular Component: cell wall (GO:0005618);; Cellular Component: mitochondrion (GO:0005739);; Cellular Component: vacuole (GO:0005773);; Biological Process: lipid metabolic process (GO:0006629);; Biological Process: defense response (GO:0006952);; Cellular Component: cytoplasmic vesicle (GO:0016023);; Molecular Function: hydrolase activity, acting on ester bonds (GO:0016788);; Biological Process:…	K21026|0|dosa:Os01t0650200-01|K21026 acetylajmaline esterase [EC:3.1.1.80] | (RAP-DB) Os01g0650200; Lipase, GDSL domain containing protein.	--	--	--	GDSL esterase/lipase At1g28600 OS=Arabidopsis thaliana OX=3702 GN=At1g28600 PE=2 SV=1	--	lipase-like [Oryza sativa Japonica Group]	cellular component: cell (GO:0005623);; cellular component: cell part (GO:0044464);; cellular component: organelle (GO:0043226);; biological process: metabolic process (GO:0008152);; biological process: single-organism process (GO:0044699);; biological process: response to stimulus (GO:0050896);; molecular function: catalytic activity (GO:0003824);; biological process: cellular process (GO:000998…
												LOC_Os01g46120	12.7571	17.7764	7.61723	12.002	10.1128	15.144	1	0.157731	normal	Lipid transport and metabolism;; General function prediction only	Cellular Component: cell wall (GO:0005618);; Cellular Component: vacuole (GO:0005773);; Biological Process: protein targeting to membrane (GO:0006612);; Biological Process: lipid metabolic process (GO:0006629);; Biological Process: positive regulation of flavonoid biosynthetic process (GO:0009963);; Biological Process: regulation of plant-type hypersensitive response (GO:0010363);; Cellular Compo…	--	--	--	GDSL-like Lipase/Acylhydrolase	GDSL esterase/lipase At1g28600 OS=Arabidopsis thaliana OX=3702 GN=At1g28600 PE=2 SV=1	Function unknown	PREDICTED: GDSL esterase/lipase At1g28600 [Oryza sativa Japonica Group]	cellular component: cell (GO:0005623);; cellular component: cell part (GO:0044464);; cellular component: organelle (GO:0043226);; biological process: localization (GO:0051179);; biological process: metabolic process (GO:0008152);; biological process: single-organism process (GO:0044699);; biological process: biological regulation (GO:0065007);; molecular function: catalytic activity (GO:0003824)
												LOC_Os01g38420	0	0	0	0.013384	0	0	--	--	--	--	Molecular Function: DNA binding (GO:0003677);; Molecular Function: RNA binding (GO:0003723);; Molecular Function: RNA-directed DNA polymerase activity (GO:0003964);; Molecular Function: aspartic-type endopeptidase activity (GO:0004190);; Biological Process: RNA-dependent DNA biosynthetic process (GO:0006278);; Biological Process: DNA recombination (GO:0006310);; Biological Process: proteolysis (G…	--	--	General function prediction only	Retroviral aspartyl protease;; Reverse transcriptase (RNA-dependent DNA polymerase)	RNA-directed DNA polymerase homolog OS=Oenothera berteroana OX=3950 PE=4 SV=1	Replication, recombination and repair	OSJNBa0035M09.12 [Oryza sativa Japonica Group]	molecular function: binding (GO:0005488);; biological process: metabolic process (GO:0008152);; biological process: cellular process (GO:0009987);; molecular function: catalytic activity (GO:0003824)
												LOC_Os01g36480	0	0	0	0	0	0	--	--	--	--	Molecular Function: DNA binding (GO:0003677);; Molecular Function: chromatin binding (GO:0003682);;	--	--	--	--	--	--	hypothetical protein [Oryza sativa Japonica Group]	molecular function: binding (GO:0005488)
												LOC_Os01g35140	0	0	0	0	0	0	--	--	--	Mobilome: prophages, transposons	Molecular Function: DNA binding (GO:0003677);; Molecular Function: RNA binding (GO:0003723);; Molecular Function: RNA-directed DNA polymerase activity (GO:0003964);; Molecular Function: aspartic-type endopeptidase activity (GO:0004190);; Biological Process: RNA-dependent DNA biosynthetic process (GO:0006278);; Biological Process: DNA recombination (GO:0006310);; Biological Process: proteolysis (G…	--	--	General function prediction only	Retroviral aspartyl protease;; Reverse transcriptase (RNA-dependent DNA polymerase);; Retrotransposon gag protein;; Integrase core domain;; Aspartyl protease;; gag-polyprotein putative aspartyl protease;; Aspartyl protease	RNA-directed DNA polymerase homolog OS=Oenothera berteroana OX=3950 PE=4 SV=1	Replication, recombination and repair	OSJNBb0015D13.7 [Oryza sativa Japonica Group]	molecular function: binding (GO:0005488);; biological process: metabolic process (GO:0008152);; biological process: cellular process (GO:0009987);; molecular function: catalytic activity (GO:0003824)
												LOC_Os01g25330	10.2469	6.92575	9.2399	10.7176	12.6983	10.6694	1	-0.259842	normal	--	Biological Process: protein glycosylation (GO:0006486);; Biological Process: response to osmotic stress (GO:0006970);; Biological Process: response to cold (GO:0009409);; Biological Process: response to high light intensity (GO:0009644);; Molecular Function: phosphoric ester hydrolase activity (GO:0042578);; Cellular Component: intracellular part (GO:0044424);; Biological Process: phosphatidylino…	--	--	Lipid transport and metabolism	--	Probable phosphoinositide phosphatase SAC9 OS=Arabidopsis thaliana OX=3702 GN=SAC9 PE=1 SV=1	Signal transduction mechanisms	Os01g0355600, partial [Oryza sativa Japonica Group]	biological process: metabolic process (GO:0008152);; biological process: cellular process (GO:0009987);; biological process: single-organism process (GO:0044699);; biological process: response to stimulus (GO:0050896);; molecular function: catalytic activity (GO:0003824);; cellular component: cell (GO:0005623);; cellular component: cell part (GO:0044464);; biological process: signaling (GO:002305…
												LOC_Os01g22270	0	0	0	0	0	0	--	--	--	Mobilome: prophages, transposons	Molecular Function: DNA binding (GO:0003677);; Molecular Function: catalytic activity (GO:0003824);; Molecular Function: serine-type endopeptidase activity (GO:0004252);; Biological Process: DNA recombination (GO:0006310);; Biological Process: proteolysis (GO:0006508);; Molecular Function: zinc ion binding (GO:0008270);; Biological Process: DNA integration (GO:0015074);;	--	--	General function prediction only	Reverse transcriptase (RNA-dependent DNA polymerase);; Integrase core domain;; GAG-pre-integrase domain	Retrovirus-related Pol polyprotein from transposon TNT 1-94 OS=Nicotiana tabacum OX=4097 PE=2 SV=1	Replication, recombination and repair	retrotransposon protein, putative, unclassified [Oryza sativa Japonica Group]	molecular function: binding (GO:0005488);; molecular function: catalytic activity (GO:0003824);; biological process: metabolic process (GO:0008152);; biological process: cellular process (GO:0009987)
												LOC_Os01g17160	0.713714	1.03043	0.873431	1.20945	1.28984	0.820824	1	-0.237642	normal	--	Molecular Function: serine-type endopeptidase activity (GO:0004252);; Cellular Component: nucleus (GO:0005634);; Cellular Component: plasma membrane (GO:0005886);; Biological Process: proteolysis (GO:0006508);; Molecular Function: zinc ion binding (GO:0008270);; Cellular Component: membrane (GO:0016020);; Cellular Component: cytoplasmic vesicle (GO:0016023);; Biological Process: cellular componen…	--	--	General function prediction only	DHHC palmitoyltransferase	Probable protein S-acyltransferase 4 OS=Arabidopsis thaliana OX=3702 GN=PAT04 PE=2 SV=1	Function unknown	hypothetical protein OsJ_01304 [Oryza sativa Japonica Group]	biological process: metabolic process (GO:0008152);; molecular function: catalytic activity (GO:0003824);; cellular component: cell (GO:0005623);; cellular component: organelle (GO:0043226);; cellular component: cell part (GO:0044464);; cellular component: membrane (GO:0016020);; molecular function: binding (GO:0005488);; biological process: cellular process (GO:0009987);; biological process: cel…
												LOC_Os01g10900	0.901102	0.628296	0.473777	0.908691	0.875399	0.870953	1	-0.105576	normal	Transcription	Biological Process: cell morphogenesis (GO:0000902);; Molecular Function: protein kinase activity (GO:0004672);; Molecular Function: protein binding (GO:0005515);; Molecular Function: ATP binding (GO:0005524);; Cellular Component: mitochondrion (GO:0005739);; Biological Process: cellular glucan metabolic process (GO:0006073);; Biological Process: cellular protein modification process (GO:0006464)…	--	--	--	Protein tyrosine kinase;; Protein kinase domain;; Leucine rich repeat;; Leucine rich repeat N-terminal domain;; Leucine Rich repeats (2 copies)	Protein MALE DISCOVERER 2 OS=Arabidopsis thaliana OX=3702 GN=MDIS2 PE=2 SV=1	Signal transduction mechanisms	PREDICTED: probable LRR receptor-like serine/threonine-protein kinase MRH1 isoform X1 [Oryza sativa Japonica Group]	biological process: cellular process (GO:0009987);; biological process: developmental process (GO:0032502);; biological process: single-organism process (GO:0044699);; biological process: cellular component organization or biogenesis (GO:0071840);; biological process: metabolic process (GO:0008152);; molecular function: catalytic activity (GO:0003824);; molecular function: binding (GO:0005488);; …
												LOC_Os01g10800	4.08747	4.34557	5.67006	2.43799	2.1235	3.21642	0.0460384	0.989921	normal	--	Biological Process: mitochondrial RNA processing (GO:0000963);; Molecular Function: endonuclease activity (GO:0004519);; Cellular Component: mitochondrion (GO:0005739);; Biological Process: response to light stimulus (GO:0009416);; Cellular Component: chloroplast (GO:0009507);; Cellular Component: plastid (GO:0009536);; Biological Process: chloroplast organization (GO:0009658);; Biological Proces…	--	--	General function prediction only	PPR repeat family;; PPR repeat;; PPR repeat;; DYW family of nucleic acid deaminases;; Pentatricopeptide repeat domain;; Pentacotripeptide-repeat region of PRORP;; Tetratricopeptide repeat	Pentatricopeptide repeat-containing protein DOT4, chloroplastic OS=Arabidopsis thaliana OX=3702 GN=DOT4 PE=2 SV=1	Function unknown	PREDICTED: pentatricopeptide repeat-containing protein DOT4, chloroplastic [Oryza sativa Japonica Group]	biological process: metabolic process (GO:0008152);; biological process: cellular process (GO:0009987);; molecular function: catalytic activity (GO:0003824);; cellular component: cell (GO:0005623);; cellular component: organelle (GO:0043226);; cellular component: cell part (GO:0044464);; biological process: response to stimulus (GO:0050896);; biological process: cellular component organization or…
												LOC_Os01g04570	0.524137	0.171411	0.402231	1.02409	0.74053	0.461269	0.752547	-0.872155	normal	Cell wall/membrane/envelope biogenesis	Biological Process: MAPK cascade (GO:0000165);; Biological Process: response to molecule of bacterial origin (GO:0002237);; Molecular Function: protein kinase activity (GO:0004672);; Molecular Function: protein serine/threonine kinase activity (GO:0004674);; Molecular Function: ATP binding (GO:0005524);; Cellular Component: extracellular region (GO:0005576);; Cellular Component: plasma membrane (…	--	--	Signal transduction mechanisms	Protein kinase domain;; Protein tyrosine kinase;; Wall-associated receptor kinase C-terminal;; Wall-associated receptor kinase galacturonan-binding	LEAF RUST 10 DISEASE-RESISTANCE LOCUS RECEPTOR-LIKE PROTEIN KINASE-like 2.1 OS=Arabidopsis thaliana OX=3702 GN=LRK10L-2.1 PE=3 SV=1	Signal transduction mechanisms	PREDICTED: probable receptor-like protein kinase At1g67000 [Oryza sativa Japonica Group]	biological process: metabolic process (GO:0008152);; biological process: cellular process (GO:0009987);; biological process: signaling (GO:0023052);; biological process: single-organism process (GO:0044699);; biological process: response to stimulus (GO:0050896);; biological process: biological regulation (GO:0065007);; molecular function: catalytic activity (GO:0003824);; molecular function: bin…
												ChrSy.fgenesh.gene.61	0.018672	0	0	0	0	0.009609	--	--	--	Mobilome: prophages, transposons	Molecular Function: DNA binding (GO:0003677);; Molecular Function: RNA binding (GO:0003723);; Molecular Function: RNA-directed DNA polymerase activity (GO:0003964);; Molecular Function: aspartic-type endopeptidase activity (GO:0004190);; Biological Process: RNA-dependent DNA biosynthetic process (GO:0006278);; Biological Process: DNA recombination (GO:0006310);; Biological Process: proteolysis (G…	--	--	General function prediction only	Retroviral aspartyl protease;; Reverse transcriptase (RNA-dependent DNA polymerase);; Integrase core domain;; Aspartyl protease;; gag-polyprotein putative aspartyl protease;; Retrotransposon gag protein	Uncharacterized mitochondrial protein AtMg00860 OS=Arabidopsis thaliana OX=3702 GN=AtMg00860 PE=4 SV=1	Replication, recombination and repair	OSJNBa0070O11.7 [Oryza sativa Japonica Group]	molecular function: binding (GO:0005488);; biological process: metabolic process (GO:0008152);; biological process: cellular process (GO:0009987);; molecular function: catalytic activity (GO:0003824)

## Sheet: up regulated novel_miR_248
#ID	miRNA_Seq	miRNA_Length	pZJP054-1	pZJP054-2	pZJP054-3	wt-rep1	wt-rep2	wt-rep3	FDR	log2FC	regulated	Target_gene	pZJP054-1_FPKM	pZJP054-2_FPKM	pZJP054-3_FPKM	wt-rep1_FPKM	wt-rep2_FPKM	wt-rep3_FPKM	wt-rep1_wt-rep2_wt-rep3_vs_pZJP054-1_pZJP054-2_pZJP054-3_DESeq_FDR	wt-rep1_wt-rep2_wt-rep3_vs_pZJP054-1_pZJP054-2_pZJP054-3_DESeq_log2FC	wt-rep1_wt-rep2_wt-rep3_vs_pZJP054-1_pZJP054-2_pZJP054-3_DESeq_(FDR_0.01_FC_2)_regulated	COG_class_annotation	GO_annotation	KEGG_annotation	KEGG_pathway_annotation	KOG_class_annotation	Pfam_annotation	Swiss_Prot_annotation		eggNOG_class	eggNOG_class_annotation	NR_annotation	GO_second_level_annotation
novel_miR_248	UGGAAAGUUGGGAGAUUGGGG	21	1764.26	1666.9	1851.51	1117.12	806.967	1257.22	0.00112264	0.875187	up	LOC_Os12g03990	1.56378	1.59287	2.69315	3.12847	3.01218	2.03329	1	-0.32583	normal	--	Biological Process: inactivation of MAPK activity (GO:0000188);; Molecular Function: phosphorylase activity (GO:0004645);; Molecular Function: protein tyrosine phosphatase activity (GO:0004725);; Molecular Function: calmodulin binding (GO:0005516);; Cellular Component: nucleus (GO:0005634);; Cellular Component: cytosol (GO:0005829);; Cellular Component: plasma membrane (GO:0005886);; Biological P…	K14819|0|osa:4351431|K14819 dual specificity phosphatase 12 [EC:3.1.3.16 3.1.3.48] | (RefSeq) dual specificity protein phosphatase 12	--	Defense mechanisms	Dual specificity phosphatase, catalytic domain	Probable inactive dual specificity protein phosphatase-like At4g18593 OS=Arabidopsis thaliana OX=3702 GN=At4g18593 PE=2 SV=1		T	Signal transduction mechanisms	PREDICTED: dual specificity protein phosphatase 12 [Oryza sativa Japonica Group]	biological process: biological regulation (GO:0065007);; molecular function: catalytic activity (GO:0003824);; biological process: metabolic process (GO:0008152);; biological process: cellular process (GO:0009987);; molecular function: binding (GO:0005488);; cellular component: cell (GO:0005623);; cellular component: organelle (GO:0043226);; cellular component: cell part (GO:0044464);; cellular c…
												LOC_Os11g42660	0.487166	1.49969	0.80252	0.043671	0.563518	0.911768	1	0.994782	normal	--	Molecular Function: ADP binding (GO:0043531);;	--	--	Signal transduction mechanisms	NB-ARC domain	Disease resistance protein RPP13 OS=Arabidopsis thaliana OX=3702 GN=RPP13 PE=2 SV=2		S	Function unknown	Leucine Rich Repeat family protein, expressed [Oryza sativa Japonica Group]	molecular function: binding (GO:0005488)
												LOC_Os11g32780	0.213642	0.252954	0.222569	0.528114	0.307404	0.180307	--	--	--	--	--	--	--	--	--	--		--	--	expressed protein [Oryza sativa Japonica Group]	--
												LOC_Os11g21990	76.3551	77.2406	78.7913	86.4345	93.8855	78.1571	1	-0.0145087	normal	--	Molecular Function: translation initiation factor activity (GO:0003743);; Cellular Component: mitochondrion (GO:0005739);; Biological Process: translational initiation (GO:0006413);; Cellular Component: membrane (GO:0016020);; Biological Process: RNA metabolic process (GO:0016070);; Biological Process: primary metabolic process (GO:0044238);; Biological Process: cellular macromolecule metabolic p…	--	--	Translation, ribosomal structure and biogenesis	eIF4-gamma/eIF5/eIF2-epsilon	Eukaryotic translation initiation factor 5 OS=Phaseolus vulgaris OX=3885 GN=EIF5 PE=2 SV=1		S	Function unknown	PREDICTED: protein krasavietz [Oryza sativa Japonica Group]	biological process: metabolic process (GO:0008152);; biological process: cellular process (GO:0009987);; molecular function: binding (GO:0005488);; cellular component: cell (GO:0005623);; cellular component: organelle (GO:0043226);; cellular component: cell part (GO:0044464);; cellular component: membrane (GO:0016020)
												LOC_Os11g04180	1.08451	1.19544	1.2659	1.67355	1.62348	0.665775	1	-0.0417298	normal	--	Biological Process: inactivation of MAPK activity (GO:0000188);; Molecular Function: phosphorylase activity (GO:0004645);; Molecular Function: protein kinase activity (GO:0004672);; Molecular Function: protein tyrosine phosphatase activity (GO:0004725);; Molecular Function: calmodulin binding (GO:0005516);; Cellular Component: nucleus (GO:0005634);; Cellular Component: cytosol (GO:0005829);; Cell…	K14819|0|osa:4349715|K14819 dual specificity phosphatase 12 [EC:3.1.3.16 3.1.3.48] | (RefSeq) dual specificity protein phosphatase 12	--	Defense mechanisms	Dual specificity phosphatase, catalytic domain	Probable inactive dual specificity protein phosphatase-like At4g18593 OS=Arabidopsis thaliana OX=3702 GN=At4g18593 PE=2 SV=1		T	Signal transduction mechanisms	PREDICTED: dual specificity protein phosphatase 12 [Oryza sativa Japonica Group]	biological process: biological regulation (GO:0065007);; molecular function: catalytic activity (GO:0003824);; biological process: metabolic process (GO:0008152);; biological process: cellular process (GO:0009987);; molecular function: binding (GO:0005488);; cellular component: cell (GO:0005623);; cellular component: organelle (GO:0043226);; cellular component: cell part (GO:0044464);; cellular c…
												LOC_Os10g36650	16.1588	24.7156	15.5659	12.5091	20.5614	18.036	1	0.279203	normal	Cytoskeleton	Molecular Function: structural constituent of cytoskeleton (GO:0005200);; Molecular Function: protein binding (GO:0005515);; Molecular Function: ATP binding (GO:0005524);; Cellular Component: cell wall (GO:0005618);; Cellular Component: nucleolus (GO:0005730);; Cellular Component: mitochondrion (GO:0005739);; Cellular Component: cytosol (GO:0005829);; Cellular Component: cytoskeleton (GO:0005856)…	K10355|0|osa:4349087|K10355 actin, other eukaryote | (RefSeq) AC2, ACT2, OsJ_030859, RAC2; actin-2	--	Cytoskeleton	Actin	Actin-2 OS=Oryza sativa subsp. japonica OX=39947 GN=ACT2 PE=2 SV=1		Z	Cytoskeleton	PREDICTED: actin-2 [Oryza sativa Japonica Group]	molecular function: structural molecule activity (GO:0005198);; molecular function: binding (GO:0005488);; cellular component: cell (GO:0005623);; cellular component: cell part (GO:0044464);; cellular component: organelle (GO:0043226);; cellular component: organelle part (GO:0044422);; cellular component: membrane (GO:0016020);; biological process: metabolic process (GO:0008152);; biological proc…
												LOC_Os09g29200	90.8603	108.619	76.6777	190.595	139.659	98.6904	0.978754	-0.503053	normal	Posttranslational modification, protein turnover, chaperones	Molecular Function: glutathione transferase activity (GO:0004364);; Cellular Component: nucleus (GO:0005634);; Cellular Component: vacuolar membrane (GO:0005774);; Cellular Component: cytosol (GO:0005829);; Cellular Component: plasma membrane (GO:0005886);; Biological Process: glucose metabolic process (GO:0006006);; Biological Process: fatty acid beta-oxidation (GO:0006635);; Biological Process:…	K00799|1.1016e-162|osa:4347319|K00799 glutathione S-transferase [EC:2.5.1.18] | (RefSeq) OJ1005_D12.39, P0676H02.1; glutathione transferase GST 23	Glutathione metabolism (ko00480)	Posttranslational modification, protein turnover, chaperones	Glutathione S-transferase, N-terminal domain;; Glutathione S-transferase, N-terminal domain;; Glutathione S-transferase, N-terminal domain;; Glutathione S-transferase, C-terminal domain;; Glutathione S-transferase, C-terminal domain	Glutathione transferase GST 23 OS=Zea mays OX=4577 PE=2 SV=1		O	Posttranslational modification, protein turnover, chaperones	PREDICTED: glutathione transferase GST 23 [Oryza sativa Japonica Group]	molecular function: catalytic activity (GO:0003824);; cellular component: cell (GO:0005623);; cellular component: organelle (GO:0043226);; cellular component: cell part (GO:0044464);; cellular component: membrane (GO:0016020);; cellular component: organelle part (GO:0044422);; biological process: metabolic process (GO:0008152);; biological process: single-organism process (GO:0044699);; biologica…
												LOC_Os09g24820	10.2211	9.61586	10.064	12.289	10.9009	11.3253	1	-0.0727718	normal	--	Molecular Function: DNA binding (GO:0003677);; Molecular Function: transcription factor activity, sequence-specific DNA binding (GO:0003700);; Molecular Function: protein binding (GO:0005515);; Biological Process: response to water deprivation (GO:0009414);; Biological Process: response to gibberellin (GO:0009739);; Biological Process: post-embryonic development (GO:0009791);; Biological Process:…	--	--	--	ZF-HD protein dimerisation region	Zinc-finger homeodomain protein 9 OS=Oryza sativa subsp. japonica OX=39947 GN=ZHD9 PE=3 SV=2		S	Function unknown	PREDICTED: zinc-finger homeodomain protein 9 [Oryza sativa Japonica Group]	molecular function: binding (GO:0005488);; biological process: biological regulation (GO:0065007);; molecular function: nucleic acid binding transcription factor activity (GO:0001071);; biological process: response to stimulus (GO:0050896);; biological process: multicellular organismal process (GO:0032501);; biological process: single-organism process (GO:0044699);; biological process: reproducti…
												LOC_Os09g04720	1.3713	2.01512	2.13983	1.60896	2.02034	1.35044	1	0.291471	normal	Chromatin structure and dynamics	--	--	--	Transcription	SWIB/MDM2 domain	--		B	Chromatin structure and dynamics	PREDICTED: upstream activation factor subunit spp27 [Oryza sativa Japonica Group]	--
												LOC_Os08g06478	0	0	0	0	0	0	--	--	--	--	--	--	--	--	--	--		--	--	--	--
												LOC_Os08g04650	0	0	0	0	0	0	--	--	--	--	Cellular Component: cytoplasmic vesicle (GO:0016023);;	--	--	--	--	--		--	--	PREDICTED: uncharacterized protein LOC4344642 [Oryza sativa Japonica Group]	--
												LOC_Os07g48750	3.0426	3.06541	2.41252	2.98625	3.15453	2.42618	1	0.111175	normal	Carbohydrate transport and metabolism	Cellular Component: vacuole (GO:0005773);; Molecular Function: xylan 1,4-beta-xylosidase activity (GO:0009044);; Cellular Component: plant-type cell wall (GO:0009505);; Biological Process: glucuronoxylan metabolic process (GO:0010413);; Biological Process: xylan biosynthetic process (GO:0045492);; Biological Process: xylan catabolic process (GO:0045493);; Biological Process: L-arabinose metabolic…	--	--	--	Alpha-L-arabinofuranosidase C-terminal domain	Alpha-L-arabinofuranosidase 1 OS=Arabidopsis thaliana OX=3702 GN=ASD1 PE=1 SV=1		G	Carbohydrate transport and metabolism	PREDICTED: alpha-L-arabinofuranosidase 1 [Oryza sativa Japonica Group]	cellular component: cell (GO:0005623);; cellular component: organelle (GO:0043226);; cellular component: cell part (GO:0044464);; molecular function: catalytic activity (GO:0003824);; biological process: metabolic process (GO:0008152);; biological process: cellular process (GO:0009987);; biological process: single-organism process (GO:0044699);; biological process: cellular component organization…
												LOC_Os07g35510	6.09735	7.39404	4.79804	3.31165	2.40508	3.69054	0.0277766	1.05814	normal	--	Molecular Function: hydrolase activity, hydrolyzing O-glycosyl compounds (GO:0004553);; Biological Process: carbohydrate metabolic process (GO:0005975);; Biological Process: chromatin silencing (GO:0006342);; Cellular Component: plant-type cell wall (GO:0009505);; Biological Process: animal organ morphogenesis (GO:0009887);; Biological Process: flower development (GO:0009908);; Cellular Component…	--	--	--	Glycosyl hydrolases family 17;; X8 domain	Glucan endo-1,3-beta-glucosidase 12 OS=Arabidopsis thaliana OX=3702 GN=At4g29360 PE=1 SV=1		S	Function unknown	PREDICTED: glucan endo-1,3-beta-glucosidase 12 [Oryza sativa Japonica Group]	molecular function: catalytic activity (GO:0003824);; biological process: metabolic process (GO:0008152);; biological process: cellular process (GO:0009987);; biological process: single-organism process (GO:0044699);; biological process: biological regulation (GO:0065007);; biological process: cellular component organization or biogenesis (GO:0071840);; cellular component: cell (GO:0005623);; cel…
												LOC_Os07g07780	1.05949	0.757874	0.6604	0.855134	1.18312	0.741562	1	-0.0298727	normal	--	--	K02964|2.57431e-17|dosa:Os07t0174200-00|K02964 small subunit ribosomal protein S18e | (RAP-DB) Os07g0174200; Similar to 40S ribosomal protein S18.	Ribosome (ko03010)	--	--	--		--	--	Os07g0174300 [Oryza sativa Japonica Group]	--
												LOC_Os07g06834	0.128905	0	0.126866	0.151378	0.057727	0.333344	--	--	--	--	Cellular Component: mitochondrion (GO:0005739);;	--	--	--	Protein of unknown function (DUF3778)	--		--	--	unknown protein [Oryza sativa Japonica Group]	cellular component: cell (GO:0005623);; cellular component: organelle (GO:0043226);; cellular component: cell part (GO:0044464)
												LOC_Os06g16280	3.92645	3.40525	3.33419	4.40948	4.88462	4.08376	1	-0.186615	normal	--	Biological Process: obsolete protein import into nucleus, docking (GO:0000059);; Biological Process: microtubule cytoskeleton organization (GO:0000226);; Biological Process: cytokinesis by cell plate formation (GO:0000911);; Cellular Component: nuclear pore (GO:0005643);; Cellular Component: cytoplasm (GO:0005737);; Molecular Function: Ran GTPase binding (GO:0008536);; Molecular Function: protein…	K20224|0|osa:4340740|K20224 importin-9 | (RefSeq) P0038C05.3; importin-9	--	Intracellular trafficking, secretion, and vesicular transport;; Nuclear structure	Exportin 1-like protein	--		O	Posttranslational modification, protein turnover, chaperones	putative Importin 9 [Oryza sativa Japonica Group]	biological process: cellular process (GO:0009987);; biological process: cellular component organization or biogenesis (GO:0071840);; biological process: single-organism process (GO:0044699);; cellular component: cell (GO:0005623);; cellular component: macromolecular complex (GO:0032991);; cellular component: organelle (GO:0043226);; cellular component: organelle part (GO:0044422);; cellular compo…
												LOC_Os06g04480	1.40647	1.3674	1.2503	1.37354	0.819362	0.474626	1	0.718242	normal	--	Biological Process: cellular process (GO:0009987);; Cellular Component: nuclear lumen (GO:0031981);;	--	--	General function prediction only	--	Uncharacterized protein At4g22758 OS=Arabidopsis thaliana OX=3702 GN=At4g22758 PE=2 SV=1		S	Function unknown	PREDICTED: uncharacterized protein At4g22758 [Oryza sativa Japonica Group]	biological process: cellular process (GO:0009987);; cellular component: cell (GO:0005623);; cellular component: membrane-enclosed lumen (GO:0031974);; cellular component: organelle (GO:0043226);; cellular component: organelle part (GO:0044422);; cellular component: cell part (GO:0044464)
												LOC_Os05g29900	11.2306	11.4091	6.89635	9.19683	10.1584	9.28297	1	0.176549	normal	--	Molecular Function: binding (GO:0005488);; Cellular Component: extracellular region (GO:0005576);; Cellular Component: nucleus (GO:0005634);; Cellular Component: plasma membrane (GO:0005886);; Cellular Component: chloroplast (GO:0009507);; Cellular Component: cytoplasmic vesicle (GO:0016023);; Biological Process: cellular component organization (GO:0016043);; Cellular Component: organelle membran…	--	--	--	Protein of unknown function, DUF538	--		S	Function unknown	PREDICTED: uncharacterized protein LOC4338542 [Oryza sativa Japonica Group]	molecular function: binding (GO:0005488);; cellular component: extracellular region (GO:0005576);; cellular component: cell (GO:0005623);; cellular component: organelle (GO:0043226);; cellular component: cell part (GO:0044464);; cellular component: membrane (GO:0016020);; biological process: cellular process (GO:0009987);; biological process: cellular component organization or biogenesis (GO:0071…
												LOC_Os05g27530	9.35719	6.65792	6.97308	9.85708	9.56384	9.23463	1	-0.180178	normal	General function prediction only	Cellular Component: Golgi membrane (GO:0000139);; Biological Process: cytokinesis (GO:0000910);; Molecular Function: GTPase activity (GO:0003924);; Molecular Function: GTP binding (GO:0005525);; Cellular Component: mitochondrion (GO:0005739);; Cellular Component: vacuolar membrane (GO:0005774);; Cellular Component: endoplasmic reticulum (GO:0005783);; Cellular Component: cytosol (GO:0005829);; Ce…	K07890|1.47989e-137|osa:4338469|K07890 Ras-related protein Rab-21 | (RefSeq) ras-related protein Rab-21	--	General function prediction only	Ras family;; Ras of Complex, Roc, domain of DAPkinase;; ADP-ribosylation factor family;; Gtr1/RagA G protein conserved region	Ras-related protein RHN1 OS=Nicotiana plumbaginifolia OX=4092 GN=RHN1 PE=2 SV=1		S	Function unknown	PREDICTED: ras-related protein Rab-21 [Oryza sativa Japonica Group]	cellular component: cell (GO:0005623);; cellular component: membrane (GO:0016020);; cellular component: organelle (GO:0043226);; cellular component: organelle part (GO:0044422);; cellular component: cell part (GO:0044464);; biological process: cellular process (GO:0009987);; biological process: single-organism process (GO:0044699);; molecular function: catalytic activity (GO:0003824);; molecular …
												LOC_Os05g23470	44.151	32.2726	41.0434	43.0842	47.3487	42.0781	1	-0.0403294	normal	--	Molecular Function: DNA binding (GO:0003677);; Molecular Function: ubiquitin-protein transferase activity (GO:0004842);; Cellular Component: nucleus (GO:0005634);; Biological Process: glucose catabolic process (GO:0006007);; Biological Process: response to stress (GO:0006950);; Molecular Function: zinc ion binding (GO:0008270);; Biological Process: response to water deprivation (GO:0009414);; Cel…	--	--	General function prediction only	AN1-like Zinc finger	Zinc finger AN1 domain-containing stress-associated protein 15 OS=Oryza sativa subsp. japonica OX=39947 GN=SAP15 PE=2 SV=1		S	Function unknown	PREDICTED: zinc finger AN1 domain-containing stress-associated protein 15 [Oryza sativa Japonica Group]	molecular function: binding (GO:0005488);; molecular function: catalytic activity (GO:0003824);; cellular component: cell (GO:0005623);; cellular component: organelle (GO:0043226);; cellular component: cell part (GO:0044464);; biological process: metabolic process (GO:0008152);; biological process: single-organism process (GO:0044699);; biological process: response to stimulus (GO:0050896);; biol…
												LOC_Os04g41110	0.176937	0.517201	0.506109	0.087663	0.327083	0.348636	0.879478	0.835908	normal	--	Biological Process: mitotic cell cycle (GO:0000278);; Biological Process: double-strand break repair via homologous recombination (GO:0000724);; Cellular Component: nuclear cohesin complex (GO:0000798);; Biological Process: cytokinesis by cell plate formation (GO:0000911);; Molecular Function: cyclin-dependent protein serine/threonine kinase activity (GO:0004693);; Molecular Function: ATP binding…	K06670|0|osa:4336225|K06670 cohesin complex subunit SCC1 | (RefSeq) sister chromatid cohesion 1 protein 2	--	Cell cycle control, cell division, chromosome partitioning	N terminus of Rad21 / Rec8 like protein;; Conserved region of Rad21 / Rec8 like protein	Sister chromatid cohesion 1 protein 2 OS=Arabidopsis thaliana OX=3702 GN=SYN2 PE=2 SV=2		S	Function unknown	PREDICTED: sister chromatid cohesion 1 protein 2 [Oryza sativa Japonica Group]	biological process: cellular process (GO:0009987);; biological process: single-organism process (GO:0044699);; biological process: metabolic process (GO:0008152);; biological process: response to stimulus (GO:0050896);; cellular component: cell (GO:0005623);; cellular component: membrane-enclosed lumen (GO:0031974);; cellular component: macromolecular complex (GO:0032991);; cellular component: or…
												LOC_Os04g33510	1.37543	1.47341	1.26	2.57685	1.59522	0.977017	1	-0.22494	normal	--	--	--	--	--	--	--		S	Function unknown	PREDICTED: uncharacterized protein LOC4335768 isoform X2 [Oryza sativa Japonica Group]	--
												LOC_Os04g28100	2.17329	2.42045	1.88131	2.5386	2.27373	2.03774	1	0.0526125	normal	Signal transduction mechanisms	Cellular Component: ubiquitin ligase complex (GO:0000151);; Molecular Function: ubiquitin-protein transferase activity (GO:0004842);; Cellular Component: nucleus (GO:0005634);; Cellular Component: cytosol (GO:0005829);; Cellular Component: plasma membrane (GO:0005886);; Biological Process: signal transduction (GO:0007165);; Biological Process: protein localization (GO:0008104);; Cellular Componen…	--	--	Function unknown	U-box domain;; Armadillo/beta-catenin-like repeat	U-box domain-containing protein 9 OS=Arabidopsis thaliana OX=3702 GN=PUB9 PE=1 SV=1		S	Function unknown	PREDICTED: U-box domain-containing protein 9 [Oryza sativa Japonica Group]	cellular component: cell (GO:0005623);; cellular component: macromolecular complex (GO:0032991);; cellular component: cell part (GO:0044464);; molecular function: catalytic activity (GO:0003824);; cellular component: organelle (GO:0043226);; cellular component: membrane (GO:0016020);; biological process: cellular process (GO:0009987);; biological process: biological regulation (GO:0065007);; biol…
												LOC_Os04g11350	0	0	0	0	0	0	--	--	--	--	Molecular Function: DNA binding (GO:0003677);; Molecular Function: chromatin binding (GO:0003682);; Molecular Function: RNA binding (GO:0003723);; Molecular Function: RNA-directed DNA polymerase activity (GO:0003964);; Molecular Function: aspartic-type endopeptidase activity (GO:0004190);; Cellular Component: nucleus (GO:0005634);; Biological Process: RNA-dependent DNA biosynthetic process (GO:00…	--	--	General function prediction only	Reverse transcriptase (RNA-dependent DNA polymerase);; Retroviral aspartyl protease;; Integrase core domain;; Retrotransposon gag protein;; Aspartyl protease;; gag-polyprotein putative aspartyl protease;; His(2)-Cys(2) zinc finger	Uncharacterized mitochondrial protein AtMg00860 OS=Arabidopsis thaliana OX=3702 GN=AtMg00860 PE=4 SV=1		L	Replication, recombination and repair	OSJNBa0059D20.8 [Oryza sativa Japonica Group]	molecular function: binding (GO:0005488);; biological process: metabolic process (GO:0008152);; biological process: cellular process (GO:0009987);; molecular function: catalytic activity (GO:0003824);; cellular component: cell (GO:0005623);; cellular component: organelle (GO:0043226);; cellular component: cell part (GO:0044464);; biological process: cellular component organization or biogenesis (…
												LOC_Os04g02070	8.16786	6.93589	7.71332	9.68066	8.79273	8.80829	1	-0.119534	normal	--	Cellular Component: exocyst (GO:0000145);; Biological Process: exocytosis (GO:0006887);; Biological Process: anatomical structure morphogenesis (GO:0009653);; Cellular Component: cytoplasmic vesicle (GO:0016023);; Biological Process: cellular component organization (GO:0016043);; Cellular Component: cytoplasmic part (GO:0044444);; Biological Process: single-organism cellular process (GO:0044763);…	--	--	Intracellular trafficking, secretion, and vesicular transport	Exo70 exocyst complex subunit	--		S	Function unknown	PREDICTED: exocyst complex component EXO70A1 isoform X1 [Oryza sativa Japonica Group]	cellular component: cell (GO:0005623);; cellular component: macromolecular complex (GO:0032991);; cellular component: cell part (GO:0044464);; biological process: cellular process (GO:0009987);; biological process: single-organism process (GO:0044699);; biological process: localization (GO:0051179);; biological process: developmental process (GO:0032502);; biological process: cellular component o…
												LOC_Os03g48040	68.6013	74.6109	76.2092	50.6711	38.1101	49.488	0.0179298	0.795356	normal	Energy production and conversion	Molecular Function: binding (GO:0005488);; Biological Process: pentose-phosphate shunt (GO:0006098);; Biological Process: ferredoxin metabolic process (GO:0006124);; Molecular Function: electron carrier activity (GO:0009055);; Cellular Component: chloroplast (GO:0009507);; Biological Process: abscisic acid biosynthetic process (GO:0009688);; Biological Process: stomatal complex morphogenesis (GO:…	K02639|1.22337e-100|osa:4333746|K02639 ferredoxin | (RefSeq) ferredoxin-2	Photosynthesis (ko00195)	--	2Fe-2S iron-sulfur cluster binding domain	Ferredoxin C 2, chloroplastic OS=Arabidopsis thaliana OX=3702 GN=FDC2 PE=2 SV=1		C	Energy production and conversion	PREDICTED: ferredoxin-2 [Oryza sativa Japonica Group]	molecular function: binding (GO:0005488);; biological process: metabolic process (GO:0008152);; biological process: cellular process (GO:0009987);; biological process: single-organism process (GO:0044699);; molecular function: electron carrier activity (GO:0009055);; cellular component: cell (GO:0005623);; cellular component: organelle (GO:0043226);; cellular component: cell part (GO:0044464);; b…
												LOC_Os03g47720	0	0	0	0	0	0	--	--	--	Signal transduction mechanisms	Molecular Function: phosphoprotein phosphatase activity (GO:0004721);; Molecular Function: calcium ion binding (GO:0005509);; Molecular Function: protein binding (GO:0005515);; Cellular Component: nuclear envelope (GO:0005635);; Cellular Component: endoplasmic reticulum membrane (GO:0005789);; Biological Process: anion transport (GO:0006820);; Biological Process: response to heat (GO:0009408);; B…	--	--	Posttranslational modification, protein turnover, chaperones	Ankyrin repeats (3 copies);; Ankyrin repeats (many copies);; Ankyrin repeat;; Ankyrin repeat;; Ankyrin repeats (many copies);; Tetratricopeptide repeat;; Tetratricopeptide repeat	Hsp70-Hsp90 organizing protein OS=Triticum aestivum OX=4565 GN=HOP PE=1 SV=1		S	Function unknown	putative stress-inducible protein [Oryza sativa Japonica Group]	biological process: metabolic process (GO:0008152);; biological process: cellular process (GO:0009987);; molecular function: catalytic activity (GO:0003824);; molecular function: binding (GO:0005488);; cellular component: cell (GO:0005623);; cellular component: organelle (GO:0043226);; cellular component: organelle part (GO:0044422);; cellular component: cell part (GO:0044464);; cellular componen…
												LOC_Os03g46440	20.5281	12.9898	14.8949	18.1719	21.0609	16.1141	1	-0.15214	normal	Signal transduction mechanisms	Biological Process: immune effector process (GO:0002252);; Biological Process: regionalization (GO:0003002);; Molecular Function: protein binding (GO:0005515);; Cellular Component: nucleus (GO:0005634);; Cellular Component: cytoplasm (GO:0005737);; Biological Process: cellular protein modification process (GO:0006464);; Biological Process: protein targeting to membrane (GO:0006612);; Biological P…	K14508|0|osa:4333666|K14508 regulatory protein NPR1 | (RefSeq) NPR3; regulatory protein NPR3	Plant hormone signal transduction (ko04075)	General function prediction only	NPR1/NIM1 like defence protein C terminal;; Domain of unknown function (DUF3420);; Ankyrin repeats (many copies);; Ankyrin repeats (3 copies);; Ankyrin repeat;; Ankyrin repeat;; BTB/POZ domain	BTB/POZ domain and ankyrin repeat-containing protein NPR3 OS=Oryza sativa subsp. japonica OX=39947 GN=NPR3 PE=1 SV=1		S	Function unknown	PREDICTED: regulatory protein NPR3 isoform X1 [Oryza sativa Japonica Group]	biological process: immune system process (GO:0002376);; biological process: multicellular organismal process (GO:0032501);; biological process: developmental process (GO:0032502);; biological process: single-organism process (GO:0044699);; molecular function: binding (GO:0005488);; cellular component: cell (GO:0005623);; cellular component: organelle (GO:0043226);; cellular component: cell part …
												LOC_Os03g18779	14.1538	18.517	13.8661	0	0	0	1.9e-75	Inf	up	--	Cellular Component: mitochondrion (GO:0005739);;	--	--	--	--	--		--	--	hypothetical protein OsJ_10514 [Oryza sativa Japonica Group]	cellular component: cell (GO:0005623);; cellular component: organelle (GO:0043226);; cellular component: cell part (GO:0044464)
												LOC_Os03g15940	18.3222	27.3821	18.7011	17.2284	21.9474	19.555	1	0.267137	normal	--	Biological Process: polysaccharide biosynthetic process (GO:0000271);; Molecular Function: transcription factor activity, sequence-specific DNA binding (GO:0003700);; Cellular Component: nucleus (GO:0005634);; Cellular Component: cytoplasm (GO:0005737);; Cellular Component: plasma membrane (GO:0005886);; Biological Process: protein targeting to vacuole (GO:0006623);; Biological Process: membrane …	--	--	Signal transduction mechanisms;; Cytoskeleton	LIM domain	LIM domain-containing protein WLIM2a OS=Arabidopsis thaliana OX=3702 GN=WLIN2A PE=1 SV=1		S	Function unknown	PREDICTED: LIM domain-containing protein WLIM2a [Oryza sativa Japonica Group]	biological process: metabolic process (GO:0008152);; biological process: single-organism process (GO:0044699);; biological process: biological regulation (GO:0065007);; molecular function: nucleic acid binding transcription factor activity (GO:0001071);; cellular component: cell (GO:0005623);; cellular component: organelle (GO:0043226);; cellular component: cell part (GO:0044464);; cellular compo…
												LOC_Os03g03900	24.9917	15.356	27.9224	27.3007	31.4685	21.9588	1	-0.0463706	normal	--	Molecular Function: DNA binding (GO:0003677);; Cellular Component: nucleus (GO:0005634);; Biological Process: regulation of transcription, DNA-templated (GO:0006355);;	--	--	--	RWP-RK domain;; PB1 domain	Protein NLP1 OS=Oryza sativa subsp. japonica OX=39947 GN=NLP1 PE=2 SV=1		S	Function unknown	PREDICTED: protein NLP1 [Oryza sativa Japonica Group]	molecular function: binding (GO:0005488);; cellular component: cell (GO:0005623);; cellular component: organelle (GO:0043226);; cellular component: cell part (GO:0044464);; biological process: biological regulation (GO:0065007)
												LOC_Os03g01216	7.31951	7.59001	7.29634	7.30578	7.80479	6.67706	1	0.14239	normal	Amino acid transport and metabolism	Molecular Function: phosphatidylserine decarboxylase activity (GO:0004609);; Cellular Component: mitochondrion (GO:0005739);; Biological Process: phospholipid biosynthetic process (GO:0008654);;	K01613|0|osa:4331292|K01613 phosphatidylserine decarboxylase [EC:4.1.1.65] | (RefSeq) PSD1; phosphatidylserine decarboxylase proenzyme 1, mitochondrial	Glycerophospholipid metabolism (ko00564)	Lipid transport and metabolism	Phosphatidylserine decarboxylase	Phosphatidylserine decarboxylase proenzyme 1, mitochondrial OS=Oryza sativa subsp. japonica OX=39947 GN=PSD1 PE=2 SV=1		I	Lipid transport and metabolism	PREDICTED: phosphatidylserine decarboxylase proenzyme 1, mitochondrial isoform X2 [Oryza sativa Japonica Group]	molecular function: catalytic activity (GO:0003824);; cellular component: cell (GO:0005623);; cellular component: organelle (GO:0043226);; cellular component: cell part (GO:0044464);; biological process: metabolic process (GO:0008152);; biological process: cellular process (GO:0009987);; biological process: single-organism process (GO:0044699)
												LOC_Os02g05244	3.27642	3.1902	3.34188	3.66078	3.74542	3.38545	1	-0.0676637	normal	--	--	--	--	--	--	--		--	--	--	--
												LOC_Os01g61860	9.92627	13.2571	9.39872	7.5084	9.94937	9.90416	1	0.392943	normal	--	Molecular Function: GTPase activator activity (GO:0005097);; Cellular Component: cytosol (GO:0005829);; Cellular Component: chloroplast (GO:0009507);; Biological Process: positive regulation of GTPase activity (GO:0032851);;	--	--	Intracellular trafficking, secretion, and vesicular transport	Rab-GTPase-TBC domain	--		S	Function unknown	PREDICTED: TBC1 domain family member 8B isoform X2 [Oryza sativa Japonica Group]	cellular component: cell (GO:0005623);; cellular component: cell part (GO:0044464);; cellular component: organelle (GO:0043226)
												LOC_Os01g53680	6.93529	10.4181	6.61127	6.64139	8.26531	8.03853	1	0.205681	normal	Carbohydrate transport and metabolism	Molecular Function: 6-phosphofructokinase activity (GO:0003872);; Molecular Function: ATP binding (GO:0005524);; Cellular Component: plasma membrane (GO:0005886);; Cellular Component: 6-phosphofructokinase complex (GO:0005945);; Biological Process: fructose 6-phosphate metabolic process (GO:0006002);; Biological Process: glycolytic process (GO:0006096);; Biological Process: organelle organization…	K00850|0|obr:102706889|K00850 6-phosphofructokinase 1 [EC:2.7.1.11] | (RefSeq) ATP-dependent 6-phosphofructokinase 6-like	Glycolysis / Gluconeogenesis (ko00010);; Pentose phosphate pathway (ko00030);; Fructose and mannose metabolism (ko00051);; Galactose metabolism (ko00052);; Carbon metabolism (ko01200);; Biosynthesis of amino acids (ko01230);; RNA degradation (ko03018)	Carbohydrate transport and metabolism	Phosphofructokinase	ATP-dependent 6-phosphofructokinase 3 OS=Arabidopsis thaliana OX=3702 GN=PFK3 PE=1 SV=1		G	Carbohydrate transport and metabolism	hypothetical protein OsJ_03390 [Oryza sativa Japonica Group]	biological process: metabolic process (GO:0008152);; biological process: cellular process (GO:0009987);; molecular function: catalytic activity (GO:0003824);; molecular function: binding (GO:0005488);; cellular component: cell (GO:0005623);; cellular component: membrane (GO:0016020);; cellular component: cell part (GO:0044464);; cellular component: macromolecular complex (GO:0032991);; biological…
												LOC_Os01g48820	9.61481	11.1071	9.78015	9.71501	8.48829	11.1565	1	0.184476	normal	--	Cellular Component: plastid (GO:0009536);;	--	--	--	--	--		S	Function unknown	hypothetical protein OsI_03274 [Oryza sativa Indica Group]	cellular component: cell (GO:0005623);; cellular component: organelle (GO:0043226);; cellular component: cell part (GO:0044464)

## Sheet: down regulated novel_miR_267
#ID	miRNA_Seq	miRNA_Length	pZJP054-1	pZJP054-2	pZJP054-3	wt-rep1	wt-rep2	wt-rep3	FDR	log2FC	regulated	Target_gene	pZJP054-1_FPKM	pZJP054-2_FPKM	pZJP054-3_FPKM	wt-rep1_FPKM	wt-rep2_FPKM	wt-rep3_FPKM	wt-rep1_wt-rep2_wt-rep3_vs_pZJP054-1_pZJP054-2_pZJP054-3_DESeq_FDR	wt-rep1_wt-rep2_wt-rep3_vs_pZJP054-1_pZJP054-2_pZJP054-3_DESeq_log2FC	wt-rep1_wt-rep2_wt-rep3_vs_pZJP054-1_pZJP054-2_pZJP054-3_DESeq_(FDR_0.01_FC_2)_regulated	COG_class_annotation	GO_annotation	KEGG_annotation	KEGG_pathway_annotation	KOG_class_annotation	Pfam_annotation	Swiss_Prot_annotation		eggNOG_class	eggNOG_class_annotation	NR_annotation	GO_second_level_annotation
novel_miR_267	AUUCCGAUCUAGUUGAUAGAAC	22	86.5031	79.647	103.539	287.081	197.093	169.513	0.0280011	-0.917955	down	LOC_Os03g30910	0	0	0	0	0	0	--	--	--	Transcription	Biological Process: defense response (GO:0006952);; Molecular Function: ADP binding (GO:0043531);;	--	--	Signal transduction mechanisms	NB-ARC domain	Disease resistance protein RPM1 OS=Arabidopsis thaliana OX=3702 GN=RPM1 PE=1 SV=1		S	Function unknown	putative disease resistance protein [Oryza sativa Japonica Group]	biological process: response to stimulus (GO:0050896);; molecular function: binding (GO:0005488)

## Sheet: down regulated novel_miR_290
#ID	miRNA_Seq	miRNA_Length	pZJP054-1	pZJP054-2	pZJP054-3	wt-rep1	wt-rep2	wt-rep3	FDR	log2FC	regulated	Target_gene	pZJP054-1_FPKM	pZJP054-2_FPKM	pZJP054-3_FPKM	wt-rep1_FPKM	wt-rep2_FPKM	wt-rep3_FPKM	wt-rep1_wt-rep2_wt-rep3_vs_pZJP054-1_pZJP054-2_pZJP054-3_DESeq_FDR	wt-rep1_wt-rep2_wt-rep3_vs_pZJP054-1_pZJP054-2_pZJP054-3_DESeq_log2FC	wt-rep1_wt-rep2_wt-rep3_vs_pZJP054-1_pZJP054-2_pZJP054-3_DESeq_(FDR_0.01_FC_2)_regulated	COG_class_annotation	GO_annotation	KEGG_annotation	KEGG_pathway_annotation	KOG_class_annotation	Pfam_annotation	Swiss_Prot_annotation		eggNOG_class	eggNOG_class_annotation	NR_annotation	GO_second_level_annotation
novel_miR_290	ACAAUCGGUCUAUUACUUACAAGU	24	142.831	182.05	204.032	390.056	345.843	347.502	0.0338679	-0.759347	down	LOC_Os01g59150	66.9344	144.032	73.1779	42.0876	81.7009	98.0171	1	0.486216	normal	--	Biological Process: polysaccharide biosynthetic process (GO:0000271);; Molecular Function: GTPase activity (GO:0003924);; Molecular Function: structural constituent of cytoskeleton (GO:0005200);; Molecular Function: GTP binding (GO:0005525);; Cellular Component: cell wall (GO:0005618);; Cellular Component: nucleolus (GO:0005730);; Cellular Component: cytoplasm (GO:0005737);; Cellular Component: v…	--	--	Cytoskeleton	Tubulin/FtsZ family, GTPase domain;; Tubulin C-terminal domain	Tubulin beta-4 chain OS=Oryza sativa subsp. japonica OX=39947 GN=TUBB4 PE=2 SV=1		Z	Cytoskeleton	tubulin beta-6 chain [Zea mays]	biological process: metabolic process (GO:0008152);; biological process: single-organism process (GO:0044699);; molecular function: catalytic activity (GO:0003824);; molecular function: structural molecule activity (GO:0005198);; molecular function: binding (GO:0005488);; cellular component: cell (GO:0005623);; cellular component: cell part (GO:0044464);; cellular component: organelle (GO:0043226…

## Sheet: down regulated novel_miR_32
#ID	miRNA_Seq	miRNA_Length	pZJP054-1	pZJP054-2	pZJP054-3	wt-rep1	wt-rep2	wt-rep3	FDR	log2FC	regulated	Target_gene	pZJP054-1_FPKM	pZJP054-2_FPKM	pZJP054-3_FPKM	wt-rep1_FPKM	wt-rep2_FPKM	wt-rep3_FPKM	wt-rep1_wt-rep2_wt-rep3_vs_pZJP054-1_pZJP054-2_pZJP054-3_DESeq_FDR	wt-rep1_wt-rep2_wt-rep3_vs_pZJP054-1_pZJP054-2_pZJP054-3_DESeq_log2FC	wt-rep1_wt-rep2_wt-rep3_vs_pZJP054-1_pZJP054-2_pZJP054-3_DESeq_(FDR_0.01_FC_2)_regulated	COG_class_annotation	GO_annotation	KEGG_annotation	KEGG_pathway_annotation	KOG_class_annotation	Pfam_annotation	Swiss_Prot_annotation		eggNOG_class	eggNOG_class_annotation	NR_annotation	GO_second_level_annotation
novel_miR_32	AAAUGAUGAGAUAUACUGACGUGU	24	0	0	0	312.045	264.031	161.037	1.29e-23	-4.12704	down	LOC_Os12g09580	7.28582	7.76106	6.73374	7.27218	8.0407	6.41666	1	0.140115	normal	--	Molecular Function: binding (GO:0005488);; Cellular Component: cytoplasm (GO:0005737);; Cellular Component: endoplasmic reticulum (GO:0005783);; Cellular Component: cytosol (GO:0005829);; Biological Process: multicellular organism development (GO:0007275);; Biological Process: virus induced gene silencing (GO:0009616);; Biological Process: wax biosynthetic process (GO:0010025);; Biological Proces…	--	--	--	XS domain;; XS zinc finger domain	Protein SUPPRESSOR OF GENE SILENCING 3 homolog OS=Oryza sativa subsp. japonica OX=39947 GN=SGS3 PE=3 SV=1		S	Function unknown	PREDICTED: protein SUPPRESSOR OF GENE SILENCING 3 homolog [Oryza sativa Japonica Group]	molecular function: binding (GO:0005488);; cellular component: cell (GO:0005623);; cellular component: cell part (GO:0044464);; cellular component: organelle (GO:0043226);; biological process: multicellular organismal process (GO:0032501);; biological process: developmental process (GO:0032502);; biological process: single-organism process (GO:0044699);; biological process: immune system process …
novel_miR_32	AAAUGAUGAGAUAUACUGACGUGU	24	0	0	0	312.045	264.031	161.037	1.29e-23	-4.12704	down	LOC_Os02g39910	0.314004	0.465868	0.301448	0.389884	0.560488	0.737115	1	-0.511015	normal	--	Molecular Function: voltage-gated potassium channel activity (GO:0005249);; Cellular Component: mitochondrion (GO:0005739);; Biological Process: potassium ion transport (GO:0006813);; Cellular Component: voltage-gated potassium channel complex (GO:0008076);; Biological Process: cellular metabolic process (GO:0044237);; Cellular Component: nuclear part (GO:0044428);; Cellular Component: cytoplasmi…	--	--	General function prediction only	BTB/POZ domain	BTB/POZ domain-containing protein At2g24240 OS=Arabidopsis thaliana OX=3702 GN=At2g24240 PE=2 SV=1		S	Function unknown	PREDICTED: BTB/POZ domain-containing protein At4g30940 [Oryza sativa Japonica Group]	biological process: cellular process (GO:0009987);; biological process: single-organism process (GO:0044699);; biological process: localization (GO:0051179);; biological process: biological regulation (GO:0065007);; molecular function: transporter activity (GO:0005215);; cellular component: cell (GO:0005623);; cellular component: organelle (GO:0043226);; cellular component: cell part (GO:0044464)…

## Sheet:  up regulated novel_miR_98
#ID	miRNA_Seq	miRNA_Length	pZJP054-1	pZJP054-2	pZJP054-3	wt-rep1	wt-rep2	wt-rep3	FDR	log2FC	regulated	Target_gene	pZJP054-1_FPKM	pZJP054-2_FPKM	pZJP054-3_FPKM	wt-rep1_FPKM	wt-rep2_FPKM	wt-rep3_FPKM	wt-rep1_wt-rep2_wt-rep3_vs_pZJP054-1_pZJP054-2_pZJP054-3_DESeq_FDR	wt-rep1_wt-rep2_wt-rep3_vs_pZJP054-1_pZJP054-2_pZJP054-3_DESeq_log2FC	wt-rep1_wt-rep2_wt-rep3_vs_pZJP054-1_pZJP054-2_pZJP054-3_DESeq_(FDR_0.01_FC_2)_regulated	COG_class_annotation	GO_annotation	KEGG_annotation	KEGG_pathway_annotation	KOG_class_annotation	Pfam_annotation	Swiss_Prot_annotation		eggNOG_class	eggNOG_class_annotation	NR_annotation	GO_second_level_annotation
novel_miR_98	UGGAGACAAGGGUUUAGCUCUGG	23	96.5616	71.1134	140.082	24.9636	26.0312	42.3783	0.00242709	1.423	up	LOC_Os08g22354	113.824	106.979	80.0349	80.3024	90.4539	153.219	1	-0.0556442	normal	Translation, ribosomal structure and biogenesis	Molecular Function: nucleotide binding (GO:0000166);; Molecular Function: RNA binding (GO:0003723);; Molecular Function: translation initiation factor activity (GO:0003743);; Molecular Function: protein binding (GO:0005515);; Cellular Component: cytosol (GO:0005829);; Biological Process: purine nucleotide biosynthetic process (GO:0006164);; Biological Process: regulation of translational initiati…	K13126|0|osa:4345242|K13126 polyadenylate-binding protein | (RefSeq) OJ1120_B07.121; polyadenylate-binding protein 2	RNA transport (ko03013);; mRNA surveillance pathway (ko03015);; RNA degradation (ko03018)	RNA processing and modification;; Translation, ribosomal structure and biogenesis	RNA recognition motif. (a.k.a. RRM, RBD, or RNP domain);; Poly-adenylate binding protein, unique domain;; RNA recognition motif. (a.k.a. RRM, RBD, or RNP domain);; Occluded RNA-recognition motif;; Nup53/35/40-type RNA recognition motif;; RNA binding motif;; Limkain b1	Polyadenylate-binding protein 2 OS=Arabidopsis thaliana OX=3702 GN=PAB2 PE=1 SV=1		S	Function unknown	PREDICTED: polyadenylate-binding protein 2 [Oryza sativa Japonica Group]	molecular function: binding (GO:0005488);; biological process: metabolic process (GO:0008152);; biological process: cellular process (GO:0009987);; cellular component: cell (GO:0005623);; cellular component: cell part (GO:0044464);; biological process: single-organism process (GO:0044699);; biological process: biological regulation (GO:0065007);; biological process: response to stimulus (GO:00508…

## Sheet:  up regulated osa-miR169i-5p.2
#ID	miRNA_Seq	miRNA_Length	pZJP054-1	pZJP054-2	pZJP054-3	wt-rep1	wt-rep2	wt-rep3	FDR	log2FC	regulated	Target_gene	pZJP054-1_FPKM	pZJP054-2_FPKM	pZJP054-3_FPKM	wt-rep1_FPKM	wt-rep2_FPKM	wt-rep3_FPKM	wt-rep1_wt-rep2_wt-rep3_vs_pZJP054-1_pZJP054-2_pZJP054-3_DESeq_FDR	wt-rep1_wt-rep2_wt-rep3_vs_pZJP054-1_pZJP054-2_pZJP054-3_DESeq_log2FC	wt-rep1_wt-rep2_wt-rep3_vs_pZJP054-1_pZJP054-2_pZJP054-3_DESeq_(FDR_0.01_FC_2)_regulated	COG_class_annotation	GO_annotation	KEGG_annotation	KEGG_pathway_annotation	KOG_class_annotation	Pfam_annotation	Swiss_Prot_annotation		eggNOG_class	eggNOG_class_annotation	NR_annotation	GO_second_level_annotation
osa-miR169i-5p.2	UGGUGAUAAGGGUGUAGCUCUG	22	1788.4	1243.06	2625.01	527.355	148.75	584.82	0.00329566	1.54409	up	LOC_Os11g34110	11.9259	11.1765	12.5561	9.06366	6.95608	7.58115	0.213827	0.69892	normal	General function prediction only	Cellular Component: membrane (GO:0016020);;	--	--	Function unknown	Protein of unknown function (DUF1624)	--		S	Function unknown	PREDICTED: heparan-alpha-glucosaminide N-acetyltransferase [Oryza sativa Japonica Group]	cellular component: membrane (GO:0016020)
												LOC_Os10g06000	268.983	539.395	277.152	56.335	219.679	416.828	1	0.770717	normal	--	Cellular Component: nucleus (GO:0005634);; Cellular Component: cytoplasmic vesicle (GO:0016023);; Biological Process: cellular component organization (GO:0016043);; Biological Process: primary metabolic process (GO:0044238);; Cellular Component: intracellular organelle part (GO:0044446);; Biological Process: single-organism cellular process (GO:0044763);; Biological Process: organic substance met…	--	--	--	Pollen proteins Ole e I like	Proline-rich protein 4 OS=Arabidopsis thaliana OX=3702 GN=PRP4 PE=2 SV=1		S	Function unknown	PREDICTED: proline-rich protein 4 [Oryza sativa Japonica Group]	cellular component: cell (GO:0005623);; cellular component: organelle (GO:0043226);; cellular component: cell part (GO:0044464);; biological process: cellular process (GO:0009987);; biological process: cellular component organization or biogenesis (GO:0071840);; biological process: metabolic process (GO:0008152);; cellular component: organelle part (GO:0044422);; biological process: single-organi…
												LOC_Os09g26730	48.0596	60.3941	54.0478	35.0465	43.8445	46.4024	0.343234	0.509752	normal	Posttranslational modification, protein turnover, chaperones	Molecular Function: copper ion binding (GO:0005507);; Molecular Function: protein binding (GO:0005515);; Molecular Function: ATP binding (GO:0005524);; Cellular Component: mitochondrion (GO:0005739);; Biological Process: glucose metabolic process (GO:0006006);; Biological Process: protein folding (GO:0006457);; Biological Process: response to heat (GO:0009408);; Biological Process: response to co…	K04078|3.90107e-145|osa:4347161|K04078 chaperonin GroES | (RefSeq) chaperonin; 20 kDa chaperonin, chloroplastic	--	Posttranslational modification, protein turnover, chaperones	Chaperonin 10 Kd subunit	20 kDa chaperonin, chloroplastic OS=Arabidopsis thaliana OX=3702 GN=CPN20 PE=1 SV=2		O	Posttranslational modification, protein turnover, chaperones	PREDICTED: 20 kDa chaperonin, chloroplastic [Oryza sativa Japonica Group]	molecular function: binding (GO:0005488);; cellular component: cell (GO:0005623);; cellular component: organelle (GO:0043226);; cellular component: cell part (GO:0044464);; biological process: metabolic process (GO:0008152);; biological process: single-organism process (GO:0044699);; biological process: cellular process (GO:0009987);; biological process: response to stimulus (GO:0050896);; cellul…
												LOC_Os08g22840	0	0	0	0	0	0	--	--	--	--	--	--	--	--	--	--		--	--	hypothetical protein [Oryza sativa Indica Group]	--
												LOC_Os07g02480	0	0	0	0.004838	0	0	--	--	--	--	Molecular Function: RNA binding (GO:0003723);; Molecular Function: RNA-directed DNA polymerase activity (GO:0003964);; Biological Process: RNA-dependent DNA biosynthetic process (GO:0006278);; Cellular Component: membrane (GO:0016020);;	--	--	--	Domain of unknown function (DUF4220);; Protein of unknown function, DUF594	--		S	Function unknown	hypothetical protein OsJ_22878 [Oryza sativa Japonica Group]	molecular function: binding (GO:0005488);; biological process: metabolic process (GO:0008152);; biological process: cellular process (GO:0009987);; molecular function: catalytic activity (GO:0003824);; cellular component: membrane (GO:0016020)
												LOC_Os06g07830	81.7665	78.8173	76.192	81.617	94.5682	83.9957	1	0.00161694	normal	--	Molecular Function: protein binding (GO:0005515);; Molecular Function: 1-phosphatidylinositol binding (GO:0005545);; Cellular Component: plasma membrane (GO:0005886);; Biological Process: cellular component organization (GO:0016043);; Cellular Component: clathrin coat (GO:0030118);; Molecular Function: clathrin binding (GO:0030276);; Cellular Component: intracellular organelle (GO:0043229);; Biol…	--	--	Signal transduction mechanisms;; Intracellular trafficking, secretion, and vesicular transport	ANTH domain	Putative clathrin assembly protein At5g35200 OS=Arabidopsis thaliana OX=3702 GN=At5g35200 PE=1 SV=1		U	Intracellular trafficking, secretion, and vesicular transport	PREDICTED: putative clathrin assembly protein At5g35200 [Oryza sativa Japonica Group]	molecular function: binding (GO:0005488);; cellular component: cell (GO:0005623);; cellular component: membrane (GO:0016020);; cellular component: cell part (GO:0044464);; biological process: cellular process (GO:0009987);; biological process: cellular component organization or biogenesis (GO:0071840);; cellular component: macromolecular complex (GO:0032991);; cellular component: membrane part (G…
												LOC_Os05g40720	0.918738	0.961543	0.812259	0.870269	1.21045	0.623017	1	0.158027	normal	Cell wall/membrane/envelope biogenesis	Cellular Component: mitochondrion (GO:0005739);; Cellular Component: endosome (GO:0005768);; Cellular Component: Golgi apparatus (GO:0005794);; Cellular Component: trans-Golgi network (GO:0005802);; Biological Process: multicellular organism development (GO:0007275);; Biological Process: tissue development (GO:0009888);; Biological Process: homogalacturonan biosynthetic process (GO:0010289);; Mol…	K13648|0|osa:4339139|K13648 alpha-1,4-galacturonosyltransferase [EC:2.4.1.43] | (RefSeq) probable galacturonosyltransferase 7	--	--	Glycosyl transferase family 8	Probable galacturonosyltransferase 7 OS=Arabidopsis thaliana OX=3702 GN=GAUT7 PE=1 SV=2		M	Cell wall/membrane/envelope biogenesis	putative glycosyltransferase [Oryza sativa Japonica Group]	cellular component: cell (GO:0005623);; cellular component: organelle (GO:0043226);; cellular component: cell part (GO:0044464);; cellular component: organelle part (GO:0044422);; biological process: multicellular organismal process (GO:0032501);; biological process: developmental process (GO:0032502);; biological process: single-organism process (GO:0044699);; biological process: metabolic proce…
												LOC_Os02g56940	48.48	54.1786	51.9646	34.8781	28.402	39.2672	0.0423734	0.717319	normal	--	Molecular Function: binding (GO:0005488);; Molecular Function: iron ion binding (GO:0005506);; Cellular Component: mitochondrial inner membrane (GO:0005743);; Molecular Function: electron carrier activity (GO:0009055);; Molecular Function: heme binding (GO:0020037);; Biological Process: cellular metabolic process (GO:0044237);; Cellular Component: respiratory chain (GO:0070469);;	--	--	--	Cytochrome C1 family	--		S	Function unknown	PREDICTED: cytochrome c1 2, heme protein, mitochondrial isoform X1 [Oryza sativa Japonica Group]	molecular function: binding (GO:0005488);; cellular component: cell (GO:0005623);; cellular component: membrane (GO:0016020);; cellular component: organelle (GO:0043226);; cellular component: organelle part (GO:0044422);; cellular component: cell part (GO:0044464);; molecular function: electron carrier activity (GO:0009055);; biological process: metabolic process (GO:0008152);; biological process…
												LOC_Os02g03220	8.69598	5.60248	8.14108	10.9622	10.9118	8.98512	0.825957	-0.337623	normal	--	Biological Process: protein glycosylation (GO:0006486);; Biological Process: intracellular protein transport (GO:0006886);; Molecular Function: zinc ion binding (GO:0008270);; Biological Process: vesicle-mediated transport (GO:0016192);;	K20178|0|osa:4328144|K20178 vacuolar protein sorting-associated protein 8 | (RefSeq) uncharacterized LOC4328144	--	--	Region in Clathrin and VPS	--		S	Function unknown	PREDICTED: uncharacterized protein LOC4328144 [Oryza sativa Japonica Group]	biological process: metabolic process (GO:0008152);; biological process: cellular process (GO:0009987);; biological process: single-organism process (GO:0044699);; biological process: localization (GO:0051179);; molecular function: binding (GO:0005488)

[truncated: 5 more sheets: down regulated osa-miR1861b, down regulated osa-miR1861d, up regulated osa-miR395d, up regulated osa-miR3979-3p, up regulated osa-miR5076]
