# Supplementary material for: Efficient deletion of multiple circle RNA loci by CRISPR‐Cas9 reveals Os06circ02797 as a putative sponge for OsMIR408 in rice
Source: Plant Biotechnol J. 2021 Jan 28;19(6):1240–52. doi: 10.1111/pbi.13544 (PMC8196656; doi:10.1111/pbi.13544)
Supplement: Supplementary file 6 — Table S5 The differential expression miRNAs and their potential targets in os03circ00204∆1 mutants. [file PBI-19-1240-s002.xlsx]

## Sheet: down regulated novel_miR_234
#ID	miRNA_Seq	miRNA_Length	pZJP055-1	pZJP055-2	pZJP055-3	wt-rep1	wt-rep2	wt-rep3	FDR	log2FC	regulated	Target_gene	pZJP055-1_FPKM	pZJP055-2_FPKM	pZJP055-3_FPKM	wt-rep1_FPKM	wt-rep2_FPKM	wt-rep3_FPKM	wt-rep1_wt-rep2_wt-rep3_vs_pZJP055-1_pZJP055-2_pZJP055-3_DESeq_FDR	wt-rep1_wt-rep2_wt-rep3_vs_pZJP055-1_pZJP055-2_pZJP055-3_DESeq_log2FC	wt-rep1_wt-rep2_wt-rep3_vs_pZJP055-1_pZJP055-2_pZJP055-3_DESeq_(FDR_0.01_FC_2)_regulated	COG_class_annotation	GO_annotation	KEGG_annotation	KEGG_pathway_annotation	KOG_class_annotation	Pfam_annotation	Swiss_Prot_annotation	eggNOG_class_annotation	NR_annotation	GO_second_level_annotation
novel_miR_234	UGCAUUUGCACCUGCACCUAC	21	104.081	37.9154	54.52	452.465	193.375	73.4557	0.0350947	-1.1392	down	LOC_Os01g01120	113.333	77.2786	68.3035	124.133	64.4525	96.1565	1	0.0104573	normal	Amino acid transport and metabolism	Molecular Function: magnesium ion binding (GO:0000287);; Cellular Component: cytosol (GO:0005829);; Cellular Component: chloroplast stroma (GO:0009570);; Biological Process: L-methionine salvage from methylthioadenosine (GO:0019509);; Molecular Function: acireductone synthase activity (GO:0043874);; Molecular Function: methylthioribulose 1-phosphate dehydratase activity (GO:0046570);;	K16054|0|dosa:Os01t0101200-01|K16054 methylthioribulose 1-phosphate dehydratase / enolase-phosphatase E1 [EC:4.2.1.109 3.1.3.77] | (RAP-DB) Os01g0101200; 2,3-diketo-5-methylthio-1-phosphopentane phosphatase domain containing protein.	Cysteine and methionine metabolism (ko00270)	Amino acid transport and metabolism	--	Probable bifunctional methylthioribulose-1-phosphate dehydratase/enolase-phosphatase E1 OS=Oryza sativa subsp. indica OX=39946 GN=OsI_36120 PE=2 SV=1	Energy production and conversion	P0402A09.8 [Oryza sativa Japonica Group]	molecular function: binding (GO:0005488);; cellular component: cell (GO:0005623);; cellular component: cell part (GO:0044464);; cellular component: organelle (GO:0043226);; cellular component: organelle part (GO:0044422);; biological process: metabolic process (GO:0008152);; biological process: cellular process (GO:0009987);; biological process: single-organism process (GO:0044699);; molecular fu…
												LOC_Os01g44430	0.127835	0	0.032824	0.015487	0	0.187848	--	--	--	--	Molecular Function: DNA binding (GO:0003677);; Molecular Function: protein binding (GO:0005515);; Biological Process: signal transduction (GO:0007165);; Biological Process: response to hormone (GO:0009725);; Biological Process: embryo development ending in seed dormancy (GO:0009793);; Biological Process: response to lipid (GO:0033993);; Cellular Component: intracellular organelle (GO:0043229);; B…	--	--	--	ZF-HD protein dimerisation region	Zinc-finger homeodomain protein 5 OS=Oryza sativa subsp. japonica OX=39947 GN=ZHD5 PE=3 SV=1	Function unknown	hypothetical protein [Oryza sativa Japonica Group]	molecular function: binding (GO:0005488);; biological process: cellular process (GO:0009987);; biological process: biological regulation (GO:0065007);; biological process: response to stimulus (GO:0050896);; biological process: reproduction (GO:0000003);; biological process: reproductive process (GO:0022414);; biological process: multicellular organismal process (GO:0032501);; biological process:…
												LOC_Os01g56780	52.213	54.2563	49.6086	58.4341	56.4403	54.1237	1	0.0281721	normal	--	Molecular Function: DNA binding (GO:0003677);; Cellular Component: nucleus (GO:0005634);; Biological Process: DNA-templated transcription, initiation (GO:0006352);; Biological Process: regulation of transcription, DNA-templated (GO:0006355);; Molecular Function: zinc ion binding (GO:0008270);; Biological Process: histone modification (GO:0016570);; Biological Process: growth (GO:0040007);;	--	--	--	Plus-3 domain	--	Function unknown	PREDICTED: uncharacterized protein LOC4327159 isoform X1 [Oryza sativa Japonica Group]	molecular function: binding (GO:0005488);; cellular component: cell (GO:0005623);; cellular component: organelle (GO:0043226);; cellular component: cell part (GO:0044464);; biological process: metabolic process (GO:0008152);; biological process: cellular process (GO:0009987);; biological process: biological regulation (GO:0065007);; biological process: cellular component organization or biogenesi…
												LOC_Os01g59560	0.017193	0.011072	0	0	0	0	--	--	--	Signal transduction mechanisms	Biological Process: MAPK cascade (GO:0000165);; Biological Process: respiratory burst involved in defense response (GO:0002679);; Molecular Function: protein serine/threonine kinase activity (GO:0004674);; Molecular Function: ATP binding (GO:0005524);; Biological Process: protein phosphorylation (GO:0006468);; Biological Process: protein targeting to membrane (GO:0006612);; Biological Process: ir…	--	--	Signal transduction mechanisms	Carbohydrate-binding protein of the ER;; Protein tyrosine kinase;; Protein kinase domain	Receptor-like protein kinase At3g21340 OS=Arabidopsis thaliana OX=3702 GN=At3g21340 PE=1 SV=1	Signal transduction mechanisms	putative light repressible receptor protein kinase [Oryza sativa Japonica Group]	biological process: metabolic process (GO:0008152);; biological process: cellular process (GO:0009987);; biological process: signaling (GO:0023052);; biological process: single-organism process (GO:0044699);; biological process: response to stimulus (GO:0050896);; biological process: biological regulation (GO:0065007);; biological process: immune system process (GO:0002376);; molecular function: …
												LOC_Os01g69900	27.4158	30.1652	33.2516	29.4268	29.1007	26.9627	1	0.189309	normal	Signal transduction mechanisms	Cellular Component: mitochondrion (GO:0005739);; Biological Process: protein targeting to membrane (GO:0006612);; Biological Process: response to osmotic stress (GO:0006970);; Biological Process: response to ethylene (GO:0009723);; Biological Process: abscisic acid-activated signaling pathway (GO:0009738);; Biological Process: salicylic acid mediated signaling pathway (GO:0009863);; Biological Pr…	--	--	--	CBS domain;; PB1 domain	CBS domain-containing protein CBSCBSPB5 OS=Arabidopsis thaliana OX=3702 GN=CBSCBSPB5 PE=1 SV=1	Function unknown	PREDICTED: CBS domain-containing protein CBSCBSPB1 [Oryza sativa Japonica Group]	cellular component: cell (GO:0005623);; cellular component: organelle (GO:0043226);; cellular component: cell part (GO:0044464);; biological process: localization (GO:0051179);; biological process: response to stimulus (GO:0050896);; biological process: cellular process (GO:0009987);; biological process: signaling (GO:0023052);; biological process: single-organism process (GO:0044699);; biologica…
												LOC_Os02g02150	0	0	0	0	0	0	--	--	--	Replication, recombination and repair	Molecular Function: nucleic acid binding (GO:0003676);; Molecular Function: catalytic activity (GO:0003824);; Molecular Function: binding (GO:0005488);; Molecular Function: ATP binding (GO:0005524);; Cellular Component: mitochondrion (GO:0005739);; Molecular Function: ATP-dependent helicase activity (GO:0008026);; Biological Process: gene expression (GO:0010467);; Biological Process: RNA metaboli…	K06877|0|osa:4328050|K06877 DEAD/DEAH box helicase domain-containing protein | (RefSeq) OJ1399_H05.2; uncharacterized ATP-dependent helicase YprA	--	RNA processing and modification	DEAD/DEAH box helicase;; Domain of unknown function (DUF1998);; Helicase conserved C-terminal domain;; Type III restriction enzyme, res subunit	ATP-dependent DNA helicase Q-like 5 OS=Arabidopsis thaliana OX=3702 GN=RECQL5 PE=2 SV=2	Replication, recombination and repair	PREDICTED: uncharacterized ATP-dependent helicase YprA [Oryza sativa Japonica Group]	molecular function: binding (GO:0005488);; molecular function: catalytic activity (GO:0003824);; cellular component: cell (GO:0005623);; cellular component: organelle (GO:0043226);; cellular component: cell part (GO:0044464);; biological process: metabolic process (GO:0008152);; biological process: cellular process (GO:0009987);; cellular component: organelle part (GO:0044422);; biological proces…
												LOC_Os02g02820	0.139636	0.113482	0.106467	0.177102	0.369684	0.367452	--	--	--	--	Molecular Function: DNA binding (GO:0003677);; Molecular Function: transcription factor activity, sequence-specific DNA binding (GO:0003700);; Cellular Component: nucleus (GO:0005634);; Biological Process: regulation of transcription, DNA-templated (GO:0006355);; Biological Process: cellular protein modification process (GO:0006464);; Biological Process: defense response (GO:0006952);; Biological…	--	--	--	bHLH-MYC and R2R3-MYB transcription factors N-terminal;; Helix-loop-helix DNA-binding domain	Transcription factor TDR OS=Oryza sativa subsp. japonica OX=39947 GN=TDR PE=1 SV=1	Transcription	PREDICTED: transcription factor ABORTED MICROSPORES [Oryza sativa Japonica Group]	molecular function: binding (GO:0005488);; biological process: biological regulation (GO:0065007);; molecular function: nucleic acid binding transcription factor activity (GO:0001071);; cellular component: cell (GO:0005623);; cellular component: organelle (GO:0043226);; cellular component: cell part (GO:0044464);; biological process: metabolic process (GO:0008152);; biological process: cellular p…
												LOC_Os02g14990	2.39442	1.47799	2.44909	2.79582	2.29293	2.60049	1	-0.121657	normal	--	Biological Process: MAPK cascade (GO:0000165);; Biological Process: RNA methylation (GO:0001510);; Biological Process: response to molecule of fungal origin (GO:0002238);; Molecular Function: structural constituent of ribosome (GO:0003735);; Molecular Function: ubiquitin-protein transferase activity (GO:0004842);; Molecular Function: protein binding (GO:0005515);; Molecular Function: ATP binding …	--	--	Posttranslational modification, protein turnover, chaperones	Ring finger domain;; RING-like zinc finger;; Zinc finger, C3HC4 type (RING finger);; RING-H2 zinc finger domain;; RING-type zinc-finger;; Zinc finger, C3HC4 type (RING finger)	E3 ubiquitin-protein ligase EL5 OS=Oryza sativa subsp. japonica OX=39947 GN=EL5.1 PE=1 SV=1	Posttranslational modification, protein turnover, chaperones	hypothetical protein OsI_06554 [Oryza sativa Indica Group]	biological process: metabolic process (GO:0008152);; biological process: cellular process (GO:0009987);; biological process: signaling (GO:0023052);; biological process: single-organism process (GO:0044699);; biological process: response to stimulus (GO:0050896);; biological process: biological regulation (GO:0065007);; molecular function: structural molecule activity (GO:0005198);; molecular fun…
												LOC_Os02g16680	13.3921	15.3797	13.9886	20.6229	23.5524	16.0782	0.865954	-0.341161	normal	--	Molecular Function: transcription factor activity, sequence-specific DNA binding (GO:0003700);; Cellular Component: nucleus (GO:0005634);; Biological Process: regulation of transcription, DNA-templated (GO:0006355);; Biological Process: response to xenobiotic stimulus (GO:0009410);; Biological Process: response to light stimulus (GO:0009416);; Biological Process: abscisic acid-activated signaling…	--	--	--	bZIP transcription factor;; Basic region leucine zipper	bZIP transcription factor RISBZ3 OS=Oryza sativa subsp. japonica OX=39947 GN=RISBZ3 PE=1 SV=1	Transcription	PREDICTED: basic leucine zipper 9 isoform X1 [Oryza sativa Japonica Group]	biological process: biological regulation (GO:0065007);; molecular function: nucleic acid binding transcription factor activity (GO:0001071);; cellular component: cell (GO:0005623);; cellular component: organelle (GO:0043226);; cellular component: cell part (GO:0044464);; biological process: response to stimulus (GO:0050896);; biological process: cellular process (GO:0009987);; biological process…
												LOC_Os02g44380	1.21653	1.20609	0.602219	0.55226	0.973453	0.939306	1	0.0484418	normal	General function prediction only	Cellular Component: membrane (GO:0016020);; Biological Process: single-organism cellular process (GO:0044763);;	--	--	Intracellular trafficking, secretion, and vesicular transport	Beige/BEACH domain;; PH domain associated with Beige/BEACH;; WD domain, G-beta repeat	BEACH domain-containing protein C2 OS=Arabidopsis thaliana OX=3702 GN=BCHC2 PE=1 SV=1	Function unknown	putative lysosomal trafficking regulator 2 [Oryza sativa Japonica Group]	cellular component: membrane (GO:0016020);; biological process: cellular process (GO:0009987);; biological process: single-organism process (GO:0044699)
												LOC_Os02g46080	1.64174	2.37269	1.99616	2.17692	2.55208	1.67175	1	0.0663243	normal	--	Molecular Function: protein serine/threonine phosphatase activity (GO:0004722);; Cellular Component: nucleus (GO:0005634);; Cellular Component: mitochondrion (GO:0005739);; Cellular Component: plasma membrane (GO:0005886);; Biological Process: protein dephosphorylation (GO:0006470);; Biological Process: protein targeting to membrane (GO:0006612);; Biological Process: membrane fusion (GO:0006944);…	K01102|0|osa:4330350|K01102 pyruvate dehydrogenase phosphatase [EC:3.1.3.43] | (RefSeq) OJ1717_A09.24, OsPP2C25; probable protein phosphatase 2C 25	--	Signal transduction mechanisms	Protein phosphatase 2C	Probable protein phosphatase 2C 25 OS=Oryza sativa subsp. japonica OX=39947 GN=Os02g0685600 PE=2 SV=1	Signal transduction mechanisms	PREDICTED: probable protein phosphatase 2C 25 [Oryza sativa Japonica Group]	biological process: metabolic process (GO:0008152);; biological process: cellular process (GO:0009987);; molecular function: catalytic activity (GO:0003824);; cellular component: cell (GO:0005623);; cellular component: organelle (GO:0043226);; cellular component: cell part (GO:0044464);; cellular component: membrane (GO:0016020);; biological process: localization (GO:0051179);; cellular component…
												LOC_Os02g56270	50.7317	51.9063	45.3879	52.8758	68.143	61.556	1	-0.153768	normal	--	Molecular Function: phospholipid binding (GO:0005543);; Cellular Component: vacuolar membrane (GO:0005774);; Cellular Component: Golgi apparatus (GO:0005794);; Cellular Component: plasma membrane (GO:0005886);; Biological Process: intracellular protein transport (GO:0006886);; Molecular Function: clathrin binding (GO:0030276);;	K12471|0|osa:9268417|K12471 epsin | (RefSeq) OJ1111_C07.17-1, OJ1111_C07.17-2, epsin-like; clathrin interactor EPSIN 2	Endocytosis (ko04144)	Nucleotide transport and metabolism	ENTH domain;; ANTH domain	Clathrin interactor EPSIN 2 OS=Arabidopsis thaliana OX=3702 GN=EPSIN2 PE=1 SV=1	Intracellular trafficking, secretion, and vesicular transport	PREDICTED: clathrin interactor EPSIN 2 [Oryza sativa Japonica Group]	molecular function: binding (GO:0005488);; cellular component: cell (GO:0005623);; cellular component: membrane (GO:0016020);; cellular component: organelle (GO:0043226);; cellular component: organelle part (GO:0044422);; cellular component: cell part (GO:0044464);; biological process: localization (GO:0051179)
												LOC_Os03g27450	22.5606	21.0417	19.7803	21.1715	26.7135	25.0765	1	-0.0132628	normal	General function prediction only	Molecular Function: nucleotide binding (GO:0000166);; Molecular Function: DNA binding (GO:0003677);; Molecular Function: protein binding (GO:0005515);; Molecular Function: GTP binding (GO:0005525);; Cellular Component: intracellular (GO:0005622);; Cellular Component: Golgi apparatus (GO:0005794);; Biological Process: glucose catabolic process (GO:0006007);; Biological Process: chromatin silencing…	K07952|2.23577e-145|osa:4333026|K07952 ADP-ribosylation factor related protein 1 | (RefSeq) ADP-ribosylation factor-related protein 1	--	Intracellular trafficking, secretion, and vesicular transport	ADP-ribosylation factor family;; Ras family;; Ras of Complex, Roc, domain of DAPkinase;; 50S ribosome-binding GTPase;; Signal recognition particle receptor beta subunit;; Gtr1/RagA G protein conserved region	ADP-ribosylation factor-like protein 3 OS=Chlamydomonas reinhardtii OX=3055 GN=ARL3 PE=1 SV=2	Function unknown	PREDICTED: ADP-ribosylation factor-related protein 1 [Oryza sativa Japonica Group]	molecular function: binding (GO:0005488);; cellular component: cell (GO:0005623);; cellular component: cell part (GO:0044464);; cellular component: organelle (GO:0043226);; biological process: metabolic process (GO:0008152);; biological process: single-organism process (GO:0044699);; biological process: cellular process (GO:0009987);; biological process: biological regulation (GO:0065007);; biolo…
												LOC_Os03g39190	0	0	0	0	0	0	--	--	--	--	Molecular Function: RNA binding (GO:0003723);; Molecular Function: RNA-directed DNA polymerase activity (GO:0003964);; Molecular Function: RNA-DNA hybrid ribonuclease activity (GO:0004523);; Cellular Component: mitochondrion (GO:0005739);; Biological Process: RNA-dependent DNA biosynthetic process (GO:0006278);;	--	--	--	Reverse transcriptase-like	--	--	hypothetical protein [Oryza sativa Japonica Group]	molecular function: binding (GO:0005488);; biological process: metabolic process (GO:0008152);; biological process: cellular process (GO:0009987);; molecular function: catalytic activity (GO:0003824);; cellular component: cell (GO:0005623);; cellular component: organelle (GO:0043226);; cellular component: cell part (GO:0044464)
												LOC_Os03g52840	1237.97	1075.36	1186.91	1270.89	1168.12	1166.07	1	0.106016	normal	Amino acid transport and metabolism	Molecular Function: glycine hydroxymethyltransferase activity (GO:0004372);; Molecular Function: protein binding (GO:0005515);; Cellular Component: nucleus (GO:0005634);; Cellular Component: mitochondrial respiratory chain complex I (GO:0005747);; Cellular Component: mitochondrial matrix (GO:0005759);; Cellular Component: plasma membrane (GO:0005886);; Biological Process: L-serine metabolic proce…	K00600|0|osa:4334048|K00600 glycine hydroxymethyltransferase [EC:2.1.2.1] | (RefSeq) serine hydroxymethyltransferase, mitochondrial	Glycine, serine and threonine metabolism (ko00260);; Cyanoamino acid metabolism (ko00460);; Glyoxylate and dicarboxylate metabolism (ko00630);; One carbon pool by folate (ko00670);; Carbon metabolism (ko01200);; Biosynthesis of amino acids (ko01230)	Amino acid transport and metabolism	Serine hydroxymethyltransferase	Serine hydroxymethyltransferase, mitochondrial OS=Solanum tuberosum OX=4113 PE=2 SV=1	Amino acid transport and metabolism	PREDICTED: serine hydroxymethyltransferase, mitochondrial [Oryza sativa Japonica Group]	molecular function: catalytic activity (GO:0003824);; molecular function: binding (GO:0005488);; cellular component: cell (GO:0005623);; cellular component: organelle (GO:0043226);; cellular component: cell part (GO:0044464);; cellular component: membrane (GO:0016020);; cellular component: macromolecular complex (GO:0032991);; cellular component: organelle part (GO:0044422);; cellular component: …
												LOC_Os03g62340	10.8095	10.8251	10.3039	13.6108	15.4463	11.7943	1	-0.21171	normal	Cell wall/membrane/envelope biogenesis	Molecular Function: protein serine/threonine kinase activity (GO:0004674);; Molecular Function: ATP binding (GO:0005524);; Cellular Component: nucleus (GO:0005634);; Cellular Component: cytosol (GO:0005829);; Cellular Component: plasma membrane (GO:0005886);; Biological Process: polysaccharide metabolic process (GO:0005976);; Biological Process: protein phosphorylation (GO:0006468);; Biological P…	--	--	--	Protein kinase domain;; Protein tyrosine kinase;; Universal stress protein family	Receptor-like cytosolic serine/threonine-protein kinase RBK1 OS=Arabidopsis thaliana OX=3702 GN=RBK1 PE=1 SV=1	Signal transduction mechanisms	PREDICTED: serine/threonine-protein kinase pakF [Oryza sativa Japonica Group]	biological process: metabolic process (GO:0008152);; biological process: cellular process (GO:0009987);; molecular function: catalytic activity (GO:0003824);; molecular function: binding (GO:0005488);; cellular component: cell (GO:0005623);; cellular component: organelle (GO:0043226);; cellular component: cell part (GO:0044464);; cellular component: membrane (GO:0016020);; biological process: res…
												LOC_Os03g63950	90.4314	78.3249	50.2408	115.348	68.3427	99.3133	1	-0.240226	normal	Translation, ribosomal structure and biogenesis	Molecular Function: RNA binding (GO:0003723);; Molecular Function: structural constituent of ribosome (GO:0003735);; Cellular Component: ribosome (GO:0005840);; Biological Process: translation (GO:0006412);; Cellular Component: chloroplast (GO:0009507);; Cellular Component: chloroplast thylakoid (GO:0009534);; Cellular Component: chloroplast stroma (GO:0009570);; Molecular Function: kinase activi…	--	--	--	Sigma 54 modulation/S30EA ribosomal protein C terminus;; Sigma 54 modulation protein / S30EA ribosomal protein	Ribosome-binding factor PSRP1, chloroplastic OS=Spinacia oleracea OX=3562 GN=PSRP1 PE=1 SV=2	Translation, ribosomal structure and biogenesis	hypothetical protein OsI_14401 [Oryza sativa Indica Group]	molecular function: binding (GO:0005488);; molecular function: structural molecule activity (GO:0005198);; cellular component: cell (GO:0005623);; cellular component: macromolecular complex (GO:0032991);; cellular component: organelle (GO:0043226);; cellular component: cell part (GO:0044464);; biological process: metabolic process (GO:0008152);; biological process: cellular process (GO:0009987);;…
												LOC_Os04g02880	2.03537	1.62517	1.14533	1.60489	0.248605	0.769182	0.650699	0.969494	normal	--	Biological Process: defense response (GO:0006952);; Cellular Component: plastid (GO:0009536);; Molecular Function: ADP binding (GO:0043531);;	--	--	--	--	--	Function unknown	PREDICTED: uncharacterized protein LOC4334965 [Oryza sativa Japonica Group]	biological process: response to stimulus (GO:0050896);; cellular component: cell (GO:0005623);; cellular component: organelle (GO:0043226);; cellular component: cell part (GO:0044464);; molecular function: binding (GO:0005488)
												LOC_Os04g03000	0	0	0	0	0	0	--	--	--	--	Molecular Function: DNA binding (GO:0003677);; Molecular Function: binding (GO:0005488);; Cellular Component: plastid (GO:0009536);; Molecular Function: protein dimerization activity (GO:0046983);;	--	--	Replication, recombination and repair	hAT family C-terminal dimerisation region;; Domain of unknown function (DUF4413)	Putative AC transposase OS=Zea mays OX=4577 PE=2 SV=2	Function unknown	OSJNBa0020P07.19 [Oryza sativa Japonica Group]	molecular function: binding (GO:0005488);; cellular component: cell (GO:0005623);; cellular component: organelle (GO:0043226);; cellular component: cell part (GO:0044464)
												LOC_Os04g12540	0	0	0	0	0	0	--	--	--	Signal transduction mechanisms	Molecular Function: protein serine/threonine kinase activity (GO:0004674);; Molecular Function: binding (GO:0005488);; Molecular Function: ATP binding (GO:0005524);; Biological Process: cellular protein modification process (GO:0006464);; Biological Process: protein phosphorylation (GO:0006468);; Biological Process: response to stress (GO:0006950);; Cellular Component: membrane (GO:0016020);; Cel…	--	--	--	Protein kinase domain;; Protein tyrosine kinase;; Reverse transcriptase-like;; D-mannose binding lectin	G-type lectin S-receptor-like serine/threonine-protein kinase LECRK1 OS=Oryza sativa subsp. japonica OX=39947 GN=LECRK1 PE=2 SV=1	Signal transduction mechanisms	G-type lectin receptor kinase [Oryza sativa Indica Group]	biological process: metabolic process (GO:0008152);; biological process: cellular process (GO:0009987);; molecular function: catalytic activity (GO:0003824);; molecular function: binding (GO:0005488);; biological process: response to stimulus (GO:0050896);; cellular component: membrane (GO:0016020);; biological process: single-organism process (GO:0044699)
												LOC_Os04g21820	10.87	10.6102	11.4007	16.3747	12.6231	13.0669	1	-0.26284	normal		Molecular Function: guanylate cyclase activity (GO:0004383);; Molecular Function: protein serine/threonine kinase activity (GO:0004674);; Molecular Function: calcium ion binding (GO:0005509);; Molecular Function: ATP binding (GO:0005524);; Cellular Component: mitochondrion (GO:0005739);; Cellular Component: plasma membrane (GO:0005886);; Biological Process: cGMP biosynthetic process (GO:0006182);…	--	--	--	Protein kinase domain;; Protein tyrosine kinase	Wall-associated receptor kinase 5 OS=Arabidopsis thaliana OX=3702 GN=WAK5 PE=2 SV=1	Signal transduction mechanisms	Os04g0286300 [Oryza sativa Japonica Group]	molecular function: catalytic activity (GO:0003824);; biological process: metabolic process (GO:0008152);; biological process: cellular process (GO:0009987);; molecular function: binding (GO:0005488);; cellular component: cell (GO:0005623);; cellular component: organelle (GO:0043226);; cellular component: cell part (GO:0044464);; cellular component: membrane (GO:0016020);; biological process: sin…
												LOC_Os04g24510	1.07117	0.27597	0.327676	1.52354	0.868022	1.04136	1	-0.927563	normal	Cell wall/membrane/envelope biogenesis	Molecular Function: guanylate cyclase activity (GO:0004383);; Molecular Function: protein serine/threonine kinase activity (GO:0004674);; Molecular Function: ATP binding (GO:0005524);; Cellular Component: plasma membrane (GO:0005886);; Biological Process: cGMP biosynthetic process (GO:0006182);; Biological Process: protein phosphorylation (GO:0006468);; Biological Process: oligosaccharide metabol…	--	--	--	Wall-associated receptor kinase galacturonan-binding;; Protein kinase domain;; Protein tyrosine kinase	Wall-associated receptor kinase-like 4 OS=Arabidopsis thaliana OX=3702 GN=WAKL4 PE=2 SV=2	Signal transduction mechanisms	OSJNBa0033H08.8 [Oryza sativa Japonica Group]	molecular function: catalytic activity (GO:0003824);; biological process: metabolic process (GO:0008152);; biological process: cellular process (GO:0009987);; molecular function: binding (GO:0005488);; cellular component: cell (GO:0005623);; cellular component: membrane (GO:0016020);; cellular component: cell part (GO:0044464);; biological process: single-organism process (GO:0044699);; biologica…
												LOC_Os04g32030	32.5739	33.2435	25.2144	18.7638	41.9677	38.17	1	0.0297284	normal	--	Biological Process: post-embryonic development (GO:0009791);; Biological Process: cellular component organization (GO:0016043);; Biological Process: metal ion transport (GO:0030001);; Cellular Component: cell part (GO:0044464);; Biological Process: single-organism cellular process (GO:0044763);; Biological Process: single-organism developmental process (GO:0044767);; Molecular Function: metal ion…	--	--	Inorganic ion transport and metabolism	Heavy-metal-associated domain	Heavy metal-associated isoprenylated plant protein 7 OS=Arabidopsis thaliana OX=3702 GN=HIPP07 PE=1 SV=1	Function unknown	hypothetical protein OsI_15670 [Oryza sativa Indica Group]	biological process: multicellular organismal process (GO:0032501);; biological process: single-organism process (GO:0044699);; biological process: cellular process (GO:0009987);; biological process: cellular component organization or biogenesis (GO:0071840);; biological process: localization (GO:0051179);; cellular component: cell part (GO:0044464);; biological process: developmental process (GO:…
												LOC_Os04g47840	1.09657	0.765262	0.443859	0.333771	1.1506	1.55796	--	--	--	--	--	--	--	--	--	--	--	Os04g0566300 [Oryza sativa Japonica Group]	--
												LOC_Os04g51400	59.1843	49.1021	39.9049	76.3298	62.4437	59.3485	1	-0.313973	normal	--	Molecular Function: ubiquitin-protein transferase activity (GO:0004842);; Cellular Component: nucleus (GO:0005634);; Cellular Component: cytosol (GO:0005829);; Biological Process: nitrogen compound metabolic process (GO:0006807);; Biological Process: amino acid transport (GO:0006865);; Molecular Function: zinc ion binding (GO:0008270);; Cellular Component: amyloplast (GO:0009501);; Biological Pro…	--	--	Posttranslational modification, protein turnover, chaperones	Ring finger domain;; RING-H2 zinc finger domain;; Zinc finger, C3HC4 type (RING finger);; RING-like zinc finger;; Zinc finger, C3HC4 type (RING finger);; RING-type zinc-finger	E3 ubiquitin-protein ligase MBR2 OS=Arabidopsis thaliana OX=3702 GN=MBR2 PE=1 SV=1	Posttranslational modification, protein turnover, chaperones	PREDICTED: E3 ubiquitin-protein ligase MBR1 [Oryza sativa Japonica Group]	molecular function: catalytic activity (GO:0003824);; cellular component: cell (GO:0005623);; cellular component: organelle (GO:0043226);; cellular component: cell part (GO:0044464);; biological process: metabolic process (GO:0008152);; biological process: single-organism process (GO:0044699);; biological process: localization (GO:0051179);; molecular function: binding (GO:0005488);; biological p…
												LOC_Os04g51710	7.8189	6.77264	5.32407	6.6799	9.39673	8.60508	1	-0.160052	normal	--	Cellular Component: plasma membrane (GO:0005886);;	--	--	--	--	Uncharacterized membrane protein At1g16860 OS=Arabidopsis thaliana OX=3702 GN=At1g16860 PE=1 SV=1	Function unknown	PREDICTED: uncharacterized membrane protein At1g16860 [Oryza sativa Japonica Group]	cellular component: cell (GO:0005623);; cellular component: membrane (GO:0016020);; cellular component: cell part (GO:0044464)
												LOC_Os04g56980	15.6508	17.0877	14.9542	20.499	21.3377	18.3146	1	-0.207314	normal	Chromatin structure and dynamics	--	K15223|5.0076e-172|osa:4337317|K15223 upstream activation factor subunit UAF30 | (RefSeq) uncharacterized LOC4337317	--	Transcription	SWIB/MDM2 domain	SWI/SNF complex component SNF12 homolog OS=Arabidopsis thaliana OX=3702 GN=At5g14170 PE=1 SV=1	Chromatin structure and dynamics	OSJNBa0087O24.7 [Oryza sativa Japonica Group]	--
												LOC_Os04g59400	1.81498	1.95379	1.6066	2.16866	2.55681	2.10267	1	-0.198583	normal	--	Cellular Component: plastid (GO:0009536);;	--	--	--	--	--	Function unknown	Os04g0690400, partial [Oryza sativa Japonica Group]	cellular component: cell (GO:0005623);; cellular component: organelle (GO:0043226);; cellular component: cell part (GO:0044464)
												LOC_Os05g02980	0.067031	0.101592	0.151605	0.0606	0.147883	0.100418	--	--	--	--	Biological Process: response to organic substance (GO:0010033);;	--	--	--	Protein of unknown function (DUF1645)	--	Function unknown	PREDICTED: probable membrane-associated kinase regulator 4 [Oryza sativa Japonica Group]	biological process: response to stimulus (GO:0050896)
												LOC_Os05g12740	0	0	0	0	0	0	--	--	--	--	Biological Process: defense response to insect (GO:0002213);; Molecular Function: DNA binding (GO:0003677);; Molecular Function: chitinase activity (GO:0004568);; Molecular Function: transposase activity (GO:0004803);; Molecular Function: protein binding (GO:0005515);; Cellular Component: extracellular region (GO:0005576);; Cellular Component: mitochondrion (GO:0005739);; Biological Process: chit…	--	--	--	MULE transposase domain;; SWIM zinc finger	--	--	hypothetical protein [Oryza sativa Japonica Group]	biological process: response to stimulus (GO:0050896);; molecular function: binding (GO:0005488);; molecular function: catalytic activity (GO:0003824);; cellular component: extracellular region (GO:0005576);; cellular component: cell (GO:0005623);; cellular component: organelle (GO:0043226);; cellular component: cell part (GO:0044464);; biological process: metabolic process (GO:0008152);; biologi…
												LOC_Os05g44720	0	0	0	0	0	0	--	--	--	--	Cellular Component: cell wall (GO:0005618);; Biological Process: xylem and phloem pattern formation (GO:0010051);; Cellular Component: intracellular organelle (GO:0043229);; Biological Process: single-organism developmental process (GO:0044767);; Biological Process: anatomical structure development (GO:0048856);;	--	--	--	--	--	Function unknown	--	cellular component: cell (GO:0005623);; cellular component: cell part (GO:0044464);; biological process: multicellular organismal process (GO:0032501);; biological process: developmental process (GO:0032502);; biological process: single-organism process (GO:0044699);; cellular component: organelle (GO:0043226)
												LOC_Os05g44740	0	0	0	0	0	0	--	--	--	--	Molecular Function: DNA binding (GO:0003677);; Molecular Function: transposase activity (GO:0004803);; Cellular Component: mitochondrion (GO:0005739);; Biological Process: transposition, DNA-mediated (GO:0006313);; Molecular Function: zinc ion binding (GO:0008270);;	--	--	--	MULE transposase domain;; MuDR family transposase;; Transposase, Mutator family;; SWIM zinc finger	--	Function unknown	transposon protein, putative, Mutator sub-class [Oryza sativa Japonica Group]	molecular function: binding (GO:0005488);; molecular function: catalytic activity (GO:0003824);; cellular component: cell (GO:0005623);; cellular component: organelle (GO:0043226);; cellular component: cell part (GO:0044464);; biological process: metabolic process (GO:0008152);; biological process: cellular process (GO:0009987);; biological process: single-organism process (GO:0044699)
												LOC_Os05g46420	3.58043	2.79285	2.73714	3.29963	3.16073	2.78888	1	-0.114901	normal	--	Biological Process: agglutination involved in conjugation (GO:0000771);; Molecular Function: peptide receptor activity (GO:0001653);; Molecular Function: copper ion binding (GO:0005507);; Molecular Function: glucose binding (GO:0005536);; Molecular Function: mannose binding (GO:0005537);; Cellular Component: nucleus (GO:0005634);; Cellular Component: vacuole (GO:0005773);; Cellular Component: cyt…	--	--	--	--	Jacalin-related lectin 19 OS=Arabidopsis thaliana OX=3702 GN=JAL19 PE=2 SV=1	Function unknown	Os05g0541800, partial [Oryza sativa Japonica Group]	biological process: biological adhesion (GO:0022610);; biological process: multi-organism process (GO:0051704);; biological process: cellular process (GO:0009987);; biological process: signaling (GO:0023052);; biological process: single-organism process (GO:0044699);; biological process: response to stimulus (GO:0050896);; biological process: biological regulation (GO:0065007);; molecular functio…
												LOC_Os05g48200	2.67358	1.9636	2.26293	2.11362	0.801706	2.39115	0.896973	0.511327	normal	Amino acid transport and metabolism	Molecular Function: iron ion binding (GO:0005506);; Cellular Component: amyloplast (GO:0009501);; Cellular Component: chloroplast stroma (GO:0009570);; Molecular Function: FMN binding (GO:0010181);; Molecular Function: disulfide oxidoreductase activity (GO:0015036);; Cellular Component: membrane (GO:0016020);; Molecular Function: glutamate synthase (NADH) activity (GO:0016040);; Biological Proces…	K00264|0|osa:4339561|K00264 glutamate synthase (NADPH/NADH) [EC:1.4.1.13 1.4.1.14] | (RefSeq) GLT2, OJ1214_E03.1, OJ1263_E10.17; glutamate synthase 2 [NADH], chloroplastic	Alanine, aspartate and glutamate metabolism (ko00250);; Nitrogen metabolism (ko00910);; Biosynthesis of amino acids (ko01230)	Amino acid transport and metabolism	Glutamine amidotransferases class-II;; Conserved region in glutamate synthase;; Glutamate synthase central domain;; GXGXG motif;; Pyridine nucleotide-disulphide oxidoreductase;; Dihydroprymidine dehydrogenase domain II, 4Fe-4S cluster;; NAD(P)-binding Rossmann-like domain;; Pyridine nucleotide-disulphide oxidoreductase;; FAD dependent oxidoreductase;; Flavin containing amine oxidoreductase	Glutamate synthase 2 [NADH], chloroplastic OS=Oryza sativa subsp. japonica OX=39947 GN=Os05g0555600 PE=2 SV=2	Amino acid transport and metabolism	PREDICTED: glutamate synthase 2 [NADH], chloroplastic [Oryza sativa Japonica Group]	molecular function: binding (GO:0005488);; cellular component: cell (GO:0005623);; cellular component: organelle (GO:0043226);; cellular component: cell part (GO:0044464);; cellular component: organelle part (GO:0044422);; biological process: metabolic process (GO:0008152);; biological process: single-organism process (GO:0044699);; molecular function: catalytic activity (GO:0003824);; cellular c…
												LOC_Os06g16600	0	0	0	0	0	0	--	--	--	--	Molecular Function: RNA binding (GO:0003723);; Molecular Function: RNA-directed DNA polymerase activity (GO:0003964);; Cellular Component: mitochondrion (GO:0005739);; Biological Process: RNA-dependent DNA biosynthetic process (GO:0006278);;	--	--	General function prediction only	Reverse transcriptase-like;; zinc-binding in reverse transcriptase	Putative ribonuclease H protein At1g65750 OS=Arabidopsis thaliana OX=3702 GN=At1g65750 PE=3 SV=1	Function unknown	hypothetical protein OsJ_20966 [Oryza sativa Japonica Group]	molecular function: binding (GO:0005488);; biological process: metabolic process (GO:0008152);; biological process: cellular process (GO:0009987);; molecular function: catalytic activity (GO:0003824);; cellular component: cell (GO:0005623);; cellular component: organelle (GO:0043226);; cellular component: cell part (GO:0044464)
												LOC_Os06g18860	0.014778	0.032992	0.113141	0.106038	0.040094	0.043753	--	--	--	--	Molecular Function: DNA binding (GO:0003677);; Molecular Function: binding (GO:0005488);; Molecular Function: protein binding (GO:0005515);; Cellular Component: plastid (GO:0009536);;	--	--	Replication, recombination and repair	hAT family C-terminal dimerisation region;; Domain of unknown function (DUF4413)	Zinc finger BED domain-containing protein RICESLEEPER 2 OS=Oryza sativa subsp. japonica OX=39947 GN=Os03g0733400 PE=2 SV=1	Function unknown	Os01g0290300 [Oryza sativa Japonica Group]	molecular function: binding (GO:0005488);; cellular component: cell (GO:0005623);; cellular component: organelle (GO:0043226);; cellular component: cell part (GO:0044464)
												LOC_Os06g31720	0	0	0	0	0	0	--	--	--	--	Cellular Component: plastid (GO:0009536);;	--	--	--	--	--	--	hypothetical protein [Oryza sativa Japonica Group]	cellular component: cell (GO:0005623);; cellular component: organelle (GO:0043226);; cellular component: cell part (GO:0044464)
												LOC_Os06g48860	1.79993	3.00601	3.17293	2.32958	2.01809	1.5163	1	0.593043	normal	--	Cellular Component: mitochondrion (GO:0005739);; Biological Process: signal transduction (GO:0007165);; Biological Process: regulation of cellular process (GO:0050794);; Biological Process: response to stimulus (GO:0050896);; Biological Process: cellular response to organic substance (GO:0071310);;	K14488|4.30006e-56|osa:9268586|K14488 SAUR family protein | (RefSeq) auxin-responsive protein SAUR19	--	--	Auxin responsive protein	Auxin-induced protein X10A OS=Glycine max OX=3847 PE=2 SV=1	Function unknown	PREDICTED: auxin-responsive protein SAUR19 [Oryza sativa Japonica Group]	cellular component: cell (GO:0005623);; cellular component: organelle (GO:0043226);; cellular component: cell part (GO:0044464);; biological process: cellular process (GO:0009987);; biological process: biological regulation (GO:0065007);; biological process: response to stimulus (GO:0050896)
												LOC_Os07g16600	0.685253	0.465487	0.544026	1.08093	0.606184	0.408713	1	-0.163193	normal	--	Cellular Component: cytoplasmic vesicle (GO:0016023);;	--	--	--	Domain of unknown function (DUF4220);; Protein of unknown function, DUF594	--	Function unknown	PREDICTED: uncharacterized protein LOC4342892 [Oryza sativa Japonica Group]	--
												LOC_Os07g36820	7.54122	7.3364	7.18921	11.8682	12.4545	13.6494	0.460932	-0.570526	normal	--	Biological Process: defense response to insect (GO:0002213);; Molecular Function: chitinase activity (GO:0004568);; Molecular Function: binding (GO:0005488);; Cellular Component: extracellular region (GO:0005576);; Cellular Component: cell wall (GO:0005618);; Biological Process: chitin catabolic process (GO:0006032);; Biological Process: metabolic process (GO:0008152);; Biological Process: anatom…	--	--	--	PLAC8 family	Protein PLANT CADMIUM RESISTANCE 8 OS=Arabidopsis thaliana OX=3702 GN=PCR8 PE=1 SV=2	Function unknown	PREDICTED: cell number regulator 2 [Oryza sativa Japonica Group]	biological process: response to stimulus (GO:0050896);; molecular function: catalytic activity (GO:0003824);; molecular function: binding (GO:0005488);; cellular component: extracellular region (GO:0005576);; cellular component: cell (GO:0005623);; cellular component: cell part (GO:0044464);; biological process: metabolic process (GO:0008152);; biological process: developmental process (GO:003250…
												LOC_Os07g39530	0.334285	0.868875	0.702131	0.496528	0.538246	0.475822	1	0.519695	normal	--	Biological Process: regionalization (GO:0003002);; Molecular Function: signal transducer activity (GO:0004871);; Biological Process: signal transduction (GO:0007165);; Biological Process: response to light stimulus (GO:0009416);; Biological Process: response to external stimulus (GO:0009605);; Biological Process: tissue development (GO:0009888);; Biological Process: flower development (GO:0009908…	--	--	--	NPH3 family	BTB/POZ domain-containing protein At5g48130 OS=Arabidopsis thaliana OX=3702 GN=At5g48130 PE=2 SV=1	Function unknown	hypothetical protein OsI_26645 [Oryza sativa Indica Group]	biological process: multicellular organismal process (GO:0032501);; biological process: developmental process (GO:0032502);; biological process: single-organism process (GO:0044699);; molecular function: signal transducer activity (GO:0004871);; biological process: cellular process (GO:0009987);; biological process: biological regulation (GO:0065007);; biological process: response to stimulus (GO…
												LOC_Os07g40224	11.2758	11.259	11.5997	13.149	13.1409	13.6129	1	-0.0745257	normal	--	--	--	--	--	--	--	--	--	--
												LOC_Os07g49280	6.48115	11.838	6.9524	5.34473	12.0518	10.0365	1	-0.0290407	normal	--	Cellular Component: nucleus (GO:0005634);; Cellular Component: Golgi apparatus (GO:0005794);; Cellular Component: plasma membrane (GO:0005886);; Biological Process: response to cold (GO:0009409);; Biological Process: response to water deprivation (GO:0009414);; Biological Process: response to salt stress (GO:0009651);; Biological Process: plant-type cell wall modification (GO:0009827);; Biologica…	--	--	--	GDSL/SGNH-like Acyl-Esterase family found in Pmr5 and Cas1p;; PMR5 N terminal Domain	Protein ESKIMO 1 OS=Arabidopsis thaliana OX=3702 GN=ESK1 PE=1 SV=1	Function unknown	PREDICTED: protein trichome birefringence-like 28 isoform X1 [Oryza sativa Japonica Group]	cellular component: cell (GO:0005623);; cellular component: organelle (GO:0043226);; cellular component: cell part (GO:0044464);; cellular component: membrane (GO:0016020);; biological process: response to stimulus (GO:0050896);; biological process: cellular process (GO:0009987);; biological process: cellular component organization or biogenesis (GO:0071840);; biological process: developmental pr…
												LOC_Os08g01170	48.1796	42.1613	37.0191	42.546	28.393	40.7774	0.792616	0.326368	normal	Translation, ribosomal structure and biogenesis	Molecular Function: protein kinase activity (GO:0004672);; Cellular Component: cell wall (GO:0005618);; Cellular Component: nucleus (GO:0005634);; Biological Process: carbohydrate metabolic process (GO:0005975);; Biological Process: protein phosphorylation (GO:0006468);; Molecular Function: N-acetyltransferase activity (GO:0008080);; Cellular Component: chloroplast (GO:0009507);; Cellular Compone…	--	--	--	Acetyltransferase (GNAT) family;; Acetyltransferase (GNAT) domain;; Acetyltransferase (GNAT) domain	Serotonin N-acetyltransferase 2, chloroplastic OS=Oryza sativa subsp. japonica OX=39947 GN=SNAT2 PE=1 SV=1	Function unknown	PREDICTED: uncharacterized N-acetyltransferase ycf52 [Oryza sativa Japonica Group]	biological process: metabolic process (GO:0008152);; biological process: cellular process (GO:0009987);; molecular function: catalytic activity (GO:0003824);; cellular component: cell (GO:0005623);; cellular component: cell part (GO:0044464);; cellular component: organelle (GO:0043226);; cellular component: membrane (GO:0016020);; biological process: cellular component organization or biogenesis …
												LOC_Os08g17990	0.016727	0	0	0.022153	0.005576	0.032733	--	--	--	--	Molecular Function: DNA binding (GO:0003677);; Molecular Function: RNA binding (GO:0003723);; Cellular Component: cytosol (GO:0005829);; Biological Process: DNA metabolic process (GO:0006259);; Biological Process: DNA recombination (GO:0006310);; Biological Process: regulation of transcription, DNA-templated (GO:0006355);; Biological Process: RNA processing (GO:0006396);; Biological Process: tran…	--	--	General function prediction only	Reverse transcriptase (RNA-dependent DNA polymerase);; gag-polypeptide of LTR copia-type;; GAG-pre-integrase domain;; Integrase core domain;; Retrotransposon gag protein;; Domain of unknown function (DUF313)	Retrovirus-related Pol polyprotein from transposon RE2 OS=Arabidopsis thaliana OX=3702 GN=RE2 PE=4 SV=1	Replication, recombination and repair	PREDICTED: uncharacterized protein LOC107304749 [Oryza brachyantha]	molecular function: binding (GO:0005488);; cellular component: cell (GO:0005623);; cellular component: cell part (GO:0044464);; biological process: metabolic process (GO:0008152);; biological process: cellular process (GO:0009987);; biological process: biological regulation (GO:0065007);; biological process: localization (GO:0051179);; biological process: response to stimulus (GO:0050896);; cellu…
												LOC_Os08g32080	63.0224	68.3074	63.4417	72.2875	65.2002	72.1321	1	0.0384487	normal	--	Molecular Function: transcription regulatory region sequence-specific DNA binding (GO:0000976);; Molecular Function: transcription factor activity, sequence-specific DNA binding (GO:0003700);; Cellular Component: nucleus (GO:0005634);; Biological Process: regulation of transcription, DNA-templated (GO:0006355);; Biological Process: response to desiccation (GO:0009269);; Biological Process: respon…	--	--	Transcription	Homeobox domain;; Homeobox associated leucine zipper;; Homeobox KN domain	Homeobox-leucine zipper protein HOX5 OS=Oryza sativa subsp. japonica OX=39947 GN=HOX5 PE=1 SV=1	Transcription	PREDICTED: homeobox-leucine zipper protein HOX5 [Oryza sativa Japonica Group]	molecular function: binding (GO:0005488);; biological process: biological regulation (GO:0065007);; molecular function: nucleic acid binding transcription factor activity (GO:0001071);; cellular component: cell (GO:0005623);; cellular component: organelle (GO:0043226);; cellular component: cell part (GO:0044464);; biological process: response to stimulus (GO:0050896);; biological process: develop…
												LOC_Os08g32100	28.8903	29.67	29.2975	33.2062	34.6103	32.7426	1	-0.0415566	normal	--	Molecular Function: nucleotide binding (GO:0000166);; Biological Process: developmental process involved in reproduction (GO:0003006);; Molecular Function: nucleic acid binding (GO:0003676);; Molecular Function: binding (GO:0005488);; Biological Process: mRNA processing (GO:0006397);; Biological Process: sulfate transport (GO:0008272);; Cellular Component: plastid (GO:0009536);; Biological Proces…	K12822|0|osa:4345578|K12822 RNA-binding protein 25 | (RefSeq) RNA-binding protein 25	Spliceosome (ko03040)	RNA processing and modification	PWI domain;; RNA recognition motif. (a.k.a. RRM, RBD, or RNP domain)	--	Function unknown	PREDICTED: RNA-binding protein 25 isoform X2 [Oryza sativa Japonica Group]	molecular function: binding (GO:0005488);; biological process: reproduction (GO:0000003);; biological process: reproductive process (GO:0022414);; biological process: developmental process (GO:0032502);; biological process: metabolic process (GO:0008152);; biological process: cellular process (GO:0009987);; biological process: single-organism process (GO:0044699);; biological process: localizatio…
												LOC_Os08g37280	8.47154	9.65612	8.63602	11.8951	11.9313	8.67691	1	-0.131213	normal	--	--	--	--	--	PWWP domain	--	Function unknown	PREDICTED: uncharacterized protein LOC4345835 isoform X1 [Oryza sativa Japonica Group]	--
												LOC_Os09g10650	0.310365	0.084828	0.073637	0.062602	0.472246	0.217146	--	--	--	--	Biological Process: developmental process involved in reproduction (GO:0003006);; Molecular Function: actin binding (GO:0003779);; Molecular Function: ATP binding (GO:0005524);; Cellular Component: plasma membrane (GO:0005886);; Biological Process: phosphate-containing compound metabolic process (GO:0006796);; Biological Process: organelle organization (GO:0006996);; Biological Process: pollinati…	K00921|0|osa:9269751|K00921 1-phosphatidylinositol-3-phosphate 5-kinase [EC:2.7.1.150] | (RefSeq) putative 1-phosphatidylinositol-3-phosphate 5-kinase FAB1D	Inositol phosphate metabolism (ko00562);; Phosphatidylinositol signaling system (ko04070);; Phagosome (ko04145)	Signal transduction mechanisms	Phosphatidylinositol-4-phosphate 5-Kinase;; TCP-1/cpn60 chaperonin family	Putative 1-phosphatidylinositol-3-phosphate 5-kinase FAB1C OS=Arabidopsis thaliana OX=3702 GN=FAB1C PE=2 SV=1	Posttranslational modification, protein turnover, chaperones	Os09g0278300 [Oryza sativa Japonica Group]	biological process: reproduction (GO:0000003);; biological process: reproductive process (GO:0022414);; biological process: developmental process (GO:0032502);; molecular function: binding (GO:0005488);; cellular component: cell (GO:0005623);; cellular component: membrane (GO:0016020);; cellular component: cell part (GO:0044464);; biological process: metabolic process (GO:0008152);; biological pr…
												LOC_Os09g24830	0	0	0	0	0	0	--	--	--	--	--	--	--	--	--	--	--	hypothetical protein [Oryza sativa Japonica Group]	--
												LOC_Os09g32095	0.681184	0.293556	1.00213	1.37372	0.828897	0.394527	1	-0.206717	normal	--	Molecular Function: DNA binding (GO:0003677);; Molecular Function: binding (GO:0005488);; Cellular Component: nucleus (GO:0005634);; Molecular Function: zinc ion binding (GO:0008270);; Biological Process: gene expression (GO:0010467);; Biological Process: RNA metabolic process (GO:0016070);; Cellular Component: cytoplasmic part (GO:0044444);; Biological Process: single-organism process (GO:004469…	--	--	--	--	--	Function unknown	PREDICTED: uncharacterized protein LOC107277973 [Oryza sativa Japonica Group]	molecular function: binding (GO:0005488);; cellular component: cell (GO:0005623);; cellular component: organelle (GO:0043226);; cellular component: cell part (GO:0044464);; biological process: metabolic process (GO:0008152);; biological process: cellular process (GO:0009987);; biological process: single-organism process (GO:0044699)
												LOC_Os09g38200	0	0	0	0	0	0	--	--	--	--	Molecular Function: RNA binding (GO:0003723);; Molecular Function: RNA-directed DNA polymerase activity (GO:0003964);; Cellular Component: mitochondrion (GO:0005739);; Biological Process: RNA-dependent DNA biosynthetic process (GO:0006278);; Molecular Function: zinc ion binding (GO:0008270);;	--	--	General function prediction only	Domain of unknown function (DUF4283);; Reverse transcriptase (RNA-dependent DNA polymerase);; Zinc knuckle	Uncharacterized mitochondrial protein AtMg00310 OS=Arabidopsis thaliana OX=3702 GN=AtMg00310 PE=4 SV=1	Function unknown	hypothetical protein OsJ_30281 [Oryza sativa Japonica Group]	molecular function: binding (GO:0005488);; biological process: metabolic process (GO:0008152);; biological process: cellular process (GO:0009987);; molecular function: catalytic activity (GO:0003824);; cellular component: cell (GO:0005623);; cellular component: organelle (GO:0043226);; cellular component: cell part (GO:0044464)
												LOC_Os10g08780	0	0	0	0	0	0	--	--	--	--	Molecular Function: protein kinase activity (GO:0004672);; Molecular Function: binding (GO:0005488);; Biological Process: protein phosphorylation (GO:0006468);; Cellular Component: membrane (GO:0016020);; Cellular Component: cytoplasmic vesicle (GO:0016023);; Biological Process: cellular component organization (GO:0016043);; Cellular Component: cell part (GO:0044464);; Biological Process: respons…	--	--	--	--	--	Function unknown	PREDICTED: uncharacterized protein LOC4348182 [Oryza sativa Japonica Group]	biological process: metabolic process (GO:0008152);; biological process: cellular process (GO:0009987);; molecular function: catalytic activity (GO:0003824);; molecular function: binding (GO:0005488);; cellular component: membrane (GO:0016020);; biological process: cellular component organization or biogenesis (GO:0071840);; cellular component: cell part (GO:0044464);; biological process: respons…
												LOC_Os10g29450	0	0	0.136994	0	0	0	--	--	--	--	Molecular Function: RNA binding (GO:0003723);; Molecular Function: RNA-directed DNA polymerase activity (GO:0003964);; Molecular Function: RNA-DNA hybrid ribonuclease activity (GO:0004523);; Cellular Component: mitochondrion (GO:0005739);; Biological Process: RNA-dependent DNA biosynthetic process (GO:0006278);;	--	--	General function prediction only	Reverse transcriptase-like	--	--	hypothetical protein LOC_Os10g29450 [Oryza sativa Japonica Group]	molecular function: binding (GO:0005488);; biological process: metabolic process (GO:0008152);; biological process: cellular process (GO:0009987);; molecular function: catalytic activity (GO:0003824);; cellular component: cell (GO:0005623);; cellular component: organelle (GO:0043226);; cellular component: cell part (GO:0044464)
												LOC_Os11g04520	8.23248	8.14432	7.49858	11.8407	11.068	9.26815	1	-0.283388	normal	--	Biological Process: response to cold (GO:0009409);; Biological Process: regulation of signal transduction (GO:0009966);;	--	--	Signal transduction mechanisms	TAP42-like family	PP2A regulatory subunit TAP46 OS=Oryza sativa subsp. japonica OX=39947 GN=TAP46 PE=2 SV=1	Function unknown	PREDICTED: PP2A regulatory subunit TAP46 isoform X1 [Oryza sativa Japonica Group]	biological process: response to stimulus (GO:0050896);; biological process: biological regulation (GO:0065007)
												LOC_Os11g04880	101.151	102.553	91.0085	126.664	126.732	105.568	1	-0.137662	normal	--	Cellular Component: cytoplasm (GO:0005737);;	K13113|3.42555e-47|sita:101759265|K13113 ubiquitin-like protein 5 | (RefSeq) ubiquitin-like protein 5	--	Posttranslational modification, protein turnover, chaperones	Ubiquitin family;; Ubiquitin-like domain	Ubiquitin-like protein 5 OS=Arabidopsis thaliana OX=3702 GN=UBL5 PE=3 SV=1	Posttranslational modification, protein turnover, chaperones	ubiquitin-like protein 5 [Setaria italica]	cellular component: cell (GO:0005623);; cellular component: cell part (GO:0044464)
												LOC_Os11g12290	2.66711	2.48903	2.67174	3.10789	2.95067	2.65854	1	0.0386793	normal	Energy production and conversion;; Coenzyme transport and metabolism;; General function prediction only	Molecular Function: nucleotide binding (GO:0000166);; Cellular Component: cytosol (GO:0005829);; Cellular Component: plastid (GO:0009536);; Biological Process: oxidative photosynthetic carbon pathway (GO:0009854);; Molecular Function: oxidoreductase activity, acting on the CH-OH group of donors, NAD or NADP as acceptor (GO:0016616);; Molecular Function: hydroxypyruvate reductase activity (GO:0016…	K15919|1.26051e-63|osa:4334915|K15919 hydroxypyruvate reductase 2 | (RefSeq) glyoxylate/hydroxypyruvate reductase HPR3	--	Energy production and conversion	D-isomer specific 2-hydroxyacid dehydrogenase, NAD binding domain	Glyoxylate/hydroxypyruvate reductase HPR3 OS=Arabidopsis thaliana OX=3702 GN=HPR3 PE=2 SV=1	Energy production and conversion	PREDICTED: glyoxylate/hydroxypyruvate reductase HPR3 [Oryza sativa Japonica Group]	molecular function: binding (GO:0005488);; cellular component: cell (GO:0005623);; cellular component: cell part (GO:0044464);; cellular component: organelle (GO:0043226);; biological process: metabolic process (GO:0008152);; biological process: cellular process (GO:0009987);; biological process: single-organism process (GO:0044699);; molecular function: catalytic activity (GO:0003824)
												LOC_Os11g36410	0.378022	0.198835	0.258584	0.234287	0.201788	0.259268	--	--	--	Transcription	Biological Process: defense response (GO:0006952);; Molecular Function: ADP binding (GO:0043531);;	--	--	Signal transduction mechanisms	NB-ARC domain;; Leucine rich repeat;; Leucine Rich repeats (2 copies)	Disease resistance protein RPS2 OS=Arabidopsis thaliana OX=3702 GN=RPS2 PE=1 SV=1	Function unknown	PREDICTED: probable disease resistance protein At5g63020 [Oryza sativa Japonica Group]	biological process: response to stimulus (GO:0050896);; molecular function: binding (GO:0005488)
												LOC_Os11g47140	0	0	0	0	0	0	--	--	--		Molecular Function: catalytic activity (GO:0003824);; Molecular Function: protein serine/threonine kinase activity (GO:0004674);; Molecular Function: protein tyrosine kinase activity (GO:0004713);; Molecular Function: calcium ion binding (GO:0005509);; Molecular Function: ATP binding (GO:0005524);; Biological Process: protein phosphorylation (GO:0006468);; Biological Process: phosphate-containing…	--	--	--	Protein kinase domain;; Protein tyrosine kinase;; Wall-associated receptor kinase galacturonan-binding	Wall-associated receptor kinase 2 OS=Arabidopsis thaliana OX=3702 GN=WAK2 PE=1 SV=1	Signal transduction mechanisms	PREDICTED: wall-associated receptor kinase 2 [Oryza sativa Japonica Group]	molecular function: catalytic activity (GO:0003824);; biological process: metabolic process (GO:0008152);; biological process: cellular process (GO:0009987);; molecular function: binding (GO:0005488);; biological process: developmental process (GO:0032502);; biological process: multicellular organismal process (GO:0032501);; biological process: single-organism process (GO:0044699);; biological pr…
												LOC_Os11g47980	1.38742	1.11318	0.577271	3.92936	2.24478	2.22764	0.299846	-1.31439	normal	Carbohydrate transport and metabolism	Molecular Function: nucleotide binding (GO:0000166);; Molecular Function: transcription factor activity, sequence-specific DNA binding (GO:0003700);; Molecular Function: ATP binding (GO:0005524);; Biological Process: defense response (GO:0006952);; Cellular Component: chloroplast part (GO:0044434);; Biological Process: single-organism cellular process (GO:0044763);; Biological Process: regulation…	--	--	Posttranslational modification, protein turnover, chaperones	--	Ribulose bisphosphate carboxylase/oxygenase activase, chloroplastic OS=Oryza sativa subsp. japonica OX=39947 GN=RCA PE=1 SV=2	Posttranslational modification, protein turnover, chaperones	Similar to ribulose bisphosphate carboxylase/oxygenase activase b, chloroplastprecursor (rubisco activase b) (ra b) [Oryza sativa Japonica Group]	molecular function: binding (GO:0005488);; biological process: biological regulation (GO:0065007);; molecular function: nucleic acid binding transcription factor activity (GO:0001071);; biological process: response to stimulus (GO:0050896);; cellular component: cell (GO:0005623);; cellular component: organelle (GO:0043226);; cellular component: organelle part (GO:0044422);; cellular component: ce…
												LOC_Os12g04924	40.7945	42.5851	40.4954	49.075	52.7565	45.0992	1	-0.096794	normal	--	Cellular Component: cytoplasm (GO:0005737);;	K13113|5.50416e-47|dosa:Os12t0143100-01|K13113 ubiquitin-like protein 5 | (RAP-DB) Os12g0143100; Similar to GRF zinc finger family protein.	--	Posttranslational modification, protein turnover, chaperones	Ubiquitin family;; Ubiquitin-like domain	Ubiquitin-like protein 5 OS=Arabidopsis thaliana OX=3702 GN=UBL5 PE=3 SV=1	Posttranslational modification, protein turnover, chaperones	Os12g0143100, partial [Oryza sativa Japonica Group]	cellular component: cell (GO:0005623);; cellular component: cell part (GO:0044464)
												LOC_Os12g13440	4.27878	4.40772	4.26881	4.35459	5.43097	5.02958	1	-0.0403472	normal	Posttranslational modification, protein turnover, chaperones	Biological Process: developmental process involved in reproduction (GO:0003006);; Molecular Function: protein binding (GO:0005515);; Molecular Function: ATP binding (GO:0005524);; Cellular Component: plasma membrane (GO:0005886);; Biological Process: phosphate-containing compound metabolic process (GO:0006796);; Biological Process: organelle organization (GO:0006996);; Biological Process: pollina…	K00921|0|osa:9269751|K00921 1-phosphatidylinositol-3-phosphate 5-kinase [EC:2.7.1.150] | (RefSeq) putative 1-phosphatidylinositol-3-phosphate 5-kinase FAB1D	Inositol phosphate metabolism (ko00562);; Phosphatidylinositol signaling system (ko04070);; Phagosome (ko04145)	Signal transduction mechanisms	Phosphatidylinositol-4-phosphate 5-Kinase;; TCP-1/cpn60 chaperonin family	1-phosphatidylinositol-3-phosphate 5-kinase FAB1A OS=Arabidopsis thaliana OX=3702 GN=FAB1A PE=2 SV=1	Posttranslational modification, protein turnover, chaperones	PREDICTED: putative 1-phosphatidylinositol-3-phosphate 5-kinase FAB1D [Oryza sativa Japonica Group]	biological process: reproduction (GO:0000003);; biological process: reproductive process (GO:0022414);; biological process: developmental process (GO:0032502);; molecular function: binding (GO:0005488);; cellular component: cell (GO:0005623);; cellular component: membrane (GO:0016020);; cellular component: cell part (GO:0044464);; biological process: metabolic process (GO:0008152);; biological pr…
												LOC_Os12g37760	2.25323	1.95072	1.50526	2.98594	2.53824	1.96475	1	-0.239088	normal	Transcription	Molecular Function: binding (GO:0005488);; Biological Process: defense response (GO:0006952);; Cellular Component: plastid (GO:0009536);; Cellular Component: cytoplasmic vesicle (GO:0016023);; Molecular Function: ADP binding (GO:0043531);;	--	--	Signal transduction mechanisms	NB-ARC domain	Disease resistance protein RPM1 OS=Arabidopsis thaliana OX=3702 GN=RPM1 PE=1 SV=1	Function unknown	Os12g0565100, partial [Oryza sativa Japonica Group]	molecular function: binding (GO:0005488);; biological process: response to stimulus (GO:0050896);; cellular component: cell (GO:0005623);; cellular component: organelle (GO:0043226);; cellular component: cell part (GO:0044464)
												LOC_Os12g38270	63.3261	80.0224	85.7359	52.7287	54.5808	53.4483	0.142056	0.661185	normal	--	Molecular Function: copper ion binding (GO:0005507);; Cellular Component: plastid (GO:0009536);;	--	--	Inorganic ion transport and metabolism	Metallothionein	Metallothionein-like protein 4A OS=Oryza sativa subsp. japonica OX=39947 GN=MT4A PE=2 SV=1	Function unknown	PREDICTED: metallothionein-like protein 4A [Oryza sativa Japonica Group]	molecular function: binding (GO:0005488);; cellular component: cell (GO:0005623);; cellular component: organelle (GO:0043226);; cellular component: cell part (GO:0044464)
												LOC_Os12g42290	0	0	0	0	0	0	--	--	--	--	Cellular Component: mitochondrion (GO:0005739);;	--	--	--	--	--	--	hypothetical protein LOC_Os12g42290 [Oryza sativa Japonica Group]	cellular component: cell (GO:0005623);; cellular component: organelle (GO:0043226);; cellular component: cell part (GO:0044464)
												LOC_Os12g44340	6.02407	6.60307	4.50708	5.38211	7.51919	7.7386	1	-0.126269	normal	--	Cellular Component: nucleus (GO:0005634);; Cellular Component: plasma membrane (GO:0005886);; Biological Process: double-strand break repair (GO:0006302);; Biological Process: mitotic recombination (GO:0006312);; Biological Process: methylation-dependent chromatin silencing (GO:0006346);; Biological Process: cytoskeleton organization (GO:0007010);; Biological Process: sister chromatid cohesion (G…	--	--	--	Microtubule-associated protein 70	Microtubule-associated protein 70-1 OS=Oryza sativa subsp. japonica OX=39947 GN=MAP70.1 PE=2 SV=1	Function unknown	PREDICTED: microtubule-associated protein 70-1 [Oryza sativa Japonica Group]	cellular component: cell (GO:0005623);; cellular component: organelle (GO:0043226);; cellular component: cell part (GO:0044464);; cellular component: membrane (GO:0016020);; biological process: metabolic process (GO:0008152);; biological process: cellular process (GO:0009987);; biological process: response to stimulus (GO:0050896);; biological process: single-organism process (GO:0044699);; biolo…

## Sheet: down regulated novel_miR_98
#ID	miRNA_Seq	miRNA_Length	pZJP055-1	pZJP055-2	pZJP055-3	wt-rep1	wt-rep2	wt-rep3	FDR	log2FC	regulated	Target_gene	pZJP055-1_FPKM	pZJP055-2_FPKM	pZJP055-3_FPKM	wt-rep1_FPKM	wt-rep2_FPKM	wt-rep3_FPKM	wt-rep1_wt-rep2_wt-rep3_vs_pZJP055-1_pZJP055-2_pZJP055-3_DESeq_FDR	wt-rep1_wt-rep2_wt-rep3_vs_pZJP055-1_pZJP055-2_pZJP055-3_DESeq_log2FC	wt-rep1_wt-rep2_wt-rep3_vs_pZJP055-1_pZJP055-2_pZJP055-3_DESeq_(FDR_0.01_FC_2)_regulated	COG_class_annotation	GO_annotation	KEGG_annotation	KEGG_pathway_annotation	KOG_class_annotation	Pfam_annotation	Swiss_Prot_annotation	eggNOG_class_annotation	NR_annotation	GO_second_level_annotation
novel_miR_98	UGCAUUUGCACCUGCACCUAC	21	104.081	37.9154	54.52	452.465	193.375	73.4557	0.0350947	-1.1392	down	LOC_Os08g22354	112.383	131.4	66.4754	80.3024	90.4539	153.219	1	0.0995684	normal	Translation, ribosomal structure and biogenesis	Molecular Function: nucleotide binding (GO:0000166);; Molecular Function: RNA binding (GO:0003723);; Molecular Function: translation initiation factor activity (GO:0003743);; Molecular Function: protein binding (GO:0005515);; Cellular Component: cytosol (GO:0005829);; Biological Process: purine nucleotide biosynthetic process (GO:0006164);; Biological Process: regulation of translational initiati…	K13126|0|osa:4345242|K13126 polyadenylate-binding protein | (RefSeq) OJ1120_B07.121; polyadenylate-binding protein 2	RNA transport (ko03013);; mRNA surveillance pathway (ko03015);; RNA degradation (ko03018)	RNA processing and modification;; Translation, ribosomal structure and biogenesis	RNA recognition motif. (a.k.a. RRM, RBD, or RNP domain);; Poly-adenylate binding protein, unique domain;; RNA recognition motif. (a.k.a. RRM, RBD, or RNP domain);; Occluded RNA-recognition motif;; Nup53/35/40-type RNA recognition motif;; RNA binding motif;; Limkain b1	Polyadenylate-binding protein 2 OS=Arabidopsis thaliana OX=3702 GN=PAB2 PE=1 SV=1	Function unknown	PREDICTED: polyadenylate-binding protein 2 [Oryza sativa Japonica Group]	molecular function: binding (GO:0005488);; biological process: metabolic process (GO:0008152);; biological process: cellular process (GO:0009987);; cellular component: cell (GO:0005623);; cellular component: cell part (GO:0044464);; biological process: single-organism process (GO:0044699);; biological process: biological regulation (GO:0065007);; biological process: response to stimulus (GO:00508…

## Sheet: up regulated novel_miR_117
#ID	miRNA_Seq	miRNA_Length	pZJP055-1	pZJP055-2	pZJP055-3	wt-rep1	wt-rep2	wt-rep3	FDR	log2FC	regulated	Target_gene	pZJP055-1_FPKM	pZJP055-2_FPKM	pZJP055-3_FPKM	wt-rep1_FPKM	wt-rep2_FPKM	wt-rep3_FPKM	wt-rep1_wt-rep2_wt-rep3_vs_pZJP055-1_pZJP055-2_pZJP055-3_DESeq_FDR	wt-rep1_wt-rep2_wt-rep3_vs_pZJP055-1_pZJP055-2_pZJP055-3_DESeq_log2FC	wt-rep1_wt-rep2_wt-rep3_vs_pZJP055-1_pZJP055-2_pZJP055-3_DESeq_(FDR_0.01_FC_2)_regulated	COG_class_annotation	GO_annotation	KEGG_annotation	KEGG_pathway_annotation	KOG_class_annotation	Pfam_annotation	Swiss_Prot_annotation	eggNOG_class_annotation	NR_annotation	GO_second_level_annotation
novel_miR_117	UGGAGACAAGGGUUUAGCUCUGG	23	104.081	86.9823	103.588	24.9636	26.0312	42.3783	0.0350947	1.07743	up	LOC_Os03g63870	35.6825	33.7721	33.8097	45.1111	52.0657	37.9042	1	-0.205698	normal	--	Biological Process: telomere maintenance (GO:0000723);; Molecular Function: DNA helicase activity (GO:0003678);; Biological Process: DNA metabolic process (GO:0006259);; Biological Process: DNA repair (GO:0006281);; Biological Process: DNA duplex unwinding (GO:0032508);; Biological Process: single-organism cellular process (GO:0044763);; Biological Process: regulation of biological process (GO:00…	K07466|0|dosa:Os03t0855700-01|K07466 replication factor A1 | (RAP-DB) Os03g0855700; Nucleic acid-binding, OB-fold domain containing protein.	DNA replication (ko03030);; Nucleotide excision repair (ko03420);; Mismatch repair (ko03430);; Homologous recombination (ko03440)	Replication, recombination and repair	Domain of unknown function DUF223	Replication protein A 70 kDa DNA-binding subunit B OS=Arabidopsis thaliana OX=3702 GN=RPA1B PE=3 SV=1	Replication, recombination and repair	PREDICTED: replication protein A 70 kDa DNA-binding subunit B isoform X3 [Oryza sativa Japonica Group]	biological process: metabolic process (GO:0008152);; biological process: cellular process (GO:0009987);; biological process: biological regulation (GO:0065007);; biological process: cellular component organization or biogenesis (GO:0071840);; molecular function: catalytic activity (GO:0003824);; biological process: response to stimulus (GO:0050896);; biological process: single-organism process (G…

## Sheet: up regulated osa-miR399d
#ID	miRNA_Seq	miRNA_Length	pZJP055-1	pZJP055-2	pZJP055-3	wt-rep1	wt-rep2	wt-rep3	FDR	log2FC	regulated	Target_gene	pZJP055-1_FPKM	pZJP055-2_FPKM	pZJP055-3_FPKM	wt-rep1_FPKM	wt-rep2_FPKM	wt-rep3_FPKM	wt-rep1_wt-rep2_wt-rep3_vs_pZJP055-1_pZJP055-2_pZJP055-3_DESeq_FDR	wt-rep1_wt-rep2_wt-rep3_vs_pZJP055-1_pZJP055-2_pZJP055-3_DESeq_log2FC	wt-rep1_wt-rep2_wt-rep3_vs_pZJP055-1_pZJP055-2_pZJP055-3_DESeq_(FDR_0.01_FC_2)_regulated	COG_class_annotation	GO_annotation	KEGG_annotation	KEGG_pathway_annotation	KOG_class_annotation	Pfam_annotation	Swiss_Prot_annotation	eggNOG_class_annotation	NR_annotation	GO_second_level_annotation
osa-miR399d	UGCCAAAGGAGAGUUGCCCUG	21	1438.92	3564.04	4151.7	1060.95	1201.15	1127.26	0.0154808	1.07178	up	LOC_Os01g65094	3.24617	4.25576	2.59908	4.43629	4.42411	4.15109	1	-0.26007	normal	--	Cellular Component: plastid (GO:0009536);;	--	--	--	--	--	Function unknown	hypothetical protein OsI_04602 [Oryza sativa Indica Group]	cellular component: cell (GO:0005623);; cellular component: organelle (GO:0043226);; cellular component: cell part (GO:0044464)
												LOC_Os01g68179	0.82438	0.823728	0.249185	0.603969	0.632735	1.03555	--	--	--	--	Molecular Function: catalytic activity (GO:0003824);; Cellular Component: mitochondrion (GO:0005739);; Cellular Component: membrane (GO:0016020);;	--	--	--	--	--	--	hypothetical protein OsI_04868 [Oryza sativa Indica Group]	molecular function: catalytic activity (GO:0003824);; cellular component: cell (GO:0005623);; cellular component: organelle (GO:0043226);; cellular component: cell part (GO:0044464);; cellular component: membrane (GO:0016020)
												LOC_Os02g12630	0.006646	0.018651	0	0.042822	0	0	--	--	--	--	Molecular Function: nucleic acid binding (GO:0003676);; Cellular Component: mitochondrion (GO:0005739);; Biological Process: nucleobase-containing compound metabolic process (GO:0006139);; Cellular Component: membrane (GO:0016020);; Molecular Function: hydrolase activity (GO:0016787);; Molecular Function: ion binding (GO:0043167);; Biological Process: macromolecule metabolic process (GO:0043170);;	--	--	General function prediction only	Reverse transcriptase-like;; zinc-binding in reverse transcriptase	Uncharacterized mitochondrial protein AtMg00310 OS=Arabidopsis thaliana OX=3702 GN=AtMg00310 PE=4 SV=1	Function unknown	hypothetical protein OsJ_05904 [Oryza sativa Japonica Group]	molecular function: binding (GO:0005488);; cellular component: cell (GO:0005623);; cellular component: organelle (GO:0043226);; cellular component: cell part (GO:0044464);; biological process: metabolic process (GO:0008152);; biological process: cellular process (GO:0009987);; cellular component: membrane (GO:0016020);; molecular function: catalytic activity (GO:0003824)
												LOC_Os02g18940	8.78391	9.21148	8.20295	6.88481	8.92826	6.83579	1	0.272362	normal	--	Biological Process: aromatic amino acid family biosynthetic process (GO:0009073);; Biological Process: iron-sulfur cluster assembly (GO:0016226);;	--	--	--	--	Uncharacterized protein At4g37920 OS=Arabidopsis thaliana OX=3702 GN=At4g37920 PE=2 SV=2	--	Os02g0291500, partial [Oryza sativa Japonica Group]	biological process: metabolic process (GO:0008152);; biological process: cellular process (GO:0009987);; biological process: single-organism process (GO:0044699);; biological process: cellular component organization or biogenesis (GO:0071840)
												LOC_Os02g54280	0.141668	0.063233	0.080587	0.358687	0.035686	0.490912	--	--	--	General function prediction only	Biological Process: G2/M transition of mitotic cell cycle (GO:0000086);; Molecular Function: RNA binding (GO:0003723);; Molecular Function: RNA-directed DNA polymerase activity (GO:0003964);; Molecular Function: RNA-DNA hybrid ribonuclease activity (GO:0004523);; Biological Process: RNA-dependent DNA biosynthetic process (GO:0006278);; Biological Process: regulation of meristem structural organiz…	--	--	General function prediction only	Integrase core domain;; Tetratricopeptide repeat;; Tetratricopeptide repeat;; Tetratricopeptide repeat;; Reverse transcriptase-like;; Tetratricopeptide repeat;; Tetratricopeptide repeat;; Tetratricopeptide repeat	Protein TONSOKU OS=Arabidopsis thaliana OX=3702 GN=TSK PE=1 SV=2	Replication, recombination and repair	Os02g0784100 [Oryza sativa Japonica Group]	biological process: cellular process (GO:0009987);; biological process: single-organism process (GO:0044699);; molecular function: binding (GO:0005488);; biological process: metabolic process (GO:0008152);; molecular function: catalytic activity (GO:0003824);; biological process: biological regulation (GO:0065007)
												LOC_Os04g20350	0	0	0	0	0	0	--	--	--	Replication, recombination and repair	Molecular Function: DNA binding (GO:0003677);; Molecular Function: RNA binding (GO:0003723);; Molecular Function: RNA-directed DNA polymerase activity (GO:0003964);; Molecular Function: RNA-DNA hybrid ribonuclease activity (GO:0004523);; Molecular Function: serine-type endopeptidase inhibitor activity (GO:0004867);; Biological Process: RNA-dependent DNA biosynthetic process (GO:0006278);; Biologi…	--	--	General function prediction only	Reverse transcriptase-like;; Integrase core domain;; Reverse transcriptase (RNA-dependent DNA polymerase)	RNA-directed DNA polymerase homolog OS=Oenothera berteroana OX=3950 PE=4 SV=1	Replication, recombination and repair	OSJNBb0056F09.8 [Oryza sativa Japonica Group]	molecular function: binding (GO:0005488);; biological process: metabolic process (GO:0008152);; biological process: cellular process (GO:0009987);; molecular function: catalytic activity (GO:0003824);; biological process: biological regulation (GO:0065007);; molecular function: molecular function regulator (GO:0098772);; cellular component: cell (GO:0005623);; cellular component: organelle (GO:00…
												LOC_Os04g33860	4.08833	1.74215	6.07087	6.06773	1.05325	1.70955	1	0.578826	normal	--	Biological Process: response to karrikin (GO:0080167);;	--	--	--	--	--	Function unknown	PREDICTED: uncharacterized protein LOC4335802 [Oryza sativa Japonica Group]	biological process: response to stimulus (GO:0050896)
												LOC_Os04g39950	8.53673	7.24756	7.87178	6.60653	6.90898	7.96744	1	0.285959	normal	--	--	--	--	--	--	--	Function unknown	PREDICTED: uncharacterized protein LOC4336148 [Oryza sativa Japonica Group]	--
												LOC_Os04g55230	123.89	120.194	126.495	114.371	113.748	117.098	1	0.25094	normal	General function prediction only	Cellular Component: cytosol (GO:0005829);; Cellular Component: plasma membrane (GO:0005886);; Cellular Component: chloroplast (GO:0009507);; Biological Process: cellular process (GO:0009987);; Cellular Component: cytoplasmic vesicle (GO:0016023);; Biological Process: primary metabolic process (GO:0044238);; Biological Process: organic substance metabolic process (GO:0071704);;	K03255|0|osa:4337192|K03255 protein TIF31 | (RefSeq) protein TSS	--	General function prediction only	Tetratricopeptide repeat;; Translation initiation factor eIF3 subunit 135;; Tetratricopeptide repeat;; Mitochondrial function, CLU-N-term;; Tetratricopeptide repeat;; Ataxin-2 C-terminal region	Protein TSS OS=Arabidopsis thaliana OX=3702 GN=TSS PE=1 SV=1	Function unknown	PREDICTED: protein TSS isoform X1 [Oryza sativa Japonica Group]	cellular component: cell (GO:0005623);; cellular component: cell part (GO:0044464);; cellular component: membrane (GO:0016020);; cellular component: organelle (GO:0043226);; biological process: cellular process (GO:0009987);; biological process: metabolic process (GO:0008152)
												LOC_Os04g56160	277.979	294.622	252.452	331.649	252.964	284.79	1	0.0685949	normal	Inorganic ion transport and metabolism	Molecular Function: protein binding (GO:0005515);; Molecular Function: ATP binding (GO:0005524);; Cellular Component: nucleus (GO:0005634);; Cellular Component: vacuole (GO:0005773);; Cellular Component: plasma membrane (GO:0005886);; Biological Process: obsolete ATP catabolic process (GO:0006200);; Biological Process: ATP biosynthetic process (GO:0006754);; Molecular Function: hydrogen-exporting…	K01535|0|osa:4337257|K01535 H+-transporting ATPase [EC:3.6.3.6] | (RefSeq) a7; plasma membrane ATPase	Oxidative phosphorylation (ko00190)	Inorganic ion transport and metabolism	E1-E2 ATPase;; haloacid dehalogenase-like hydrolase;; Cation transporter/ATPase, N-terminus;; haloacid dehalogenase-like hydrolase	Plasma membrane ATPase OS=Oryza sativa subsp. japonica OX=39947 GN=Os04g0656100 PE=2 SV=1	Inorganic ion transport and metabolism	PREDICTED: plasma membrane ATPase [Oryza sativa Japonica Group]	molecular function: binding (GO:0005488);; cellular component: cell (GO:0005623);; cellular component: organelle (GO:0043226);; cellular component: cell part (GO:0044464);; cellular component: membrane (GO:0016020);; biological process: metabolic process (GO:0008152);; biological process: cellular process (GO:0009987);; biological process: single-organism process (GO:0044699);; biological process…
												LOC_Os04g59540	2.47641	1.86178	2.05691	1.99233	2.30828	2.49787	1	0.0608443	normal	--	Biological Process: cell morphogenesis involved in differentiation (GO:0000904);; Biological Process: developmental process involved in reproduction (GO:0003006);; Molecular Function: protein binding (GO:0005515);; Molecular Function: ATP binding (GO:0005524);; Cellular Component: plasma membrane (GO:0005886);; Biological Process: phosphate-containing compound metabolic process (GO:0006796);; Bio…	K00921|0|osa:4337509|K00921 1-phosphatidylinositol-3-phosphate 5-kinase [EC:2.7.1.150] | (RefSeq) 1-phosphatidylinositol-3-phosphate 5-kinase FAB1B	Inositol phosphate metabolism (ko00562);; Phosphatidylinositol signaling system (ko04070);; Phagosome (ko04145)	Signal transduction mechanisms	Phosphatidylinositol-4-phosphate 5-Kinase;; TCP-1/cpn60 chaperonin family	1-phosphatidylinositol-3-phosphate 5-kinase FAB1A OS=Arabidopsis thaliana OX=3702 GN=FAB1A PE=2 SV=1	Posttranslational modification, protein turnover, chaperones	PREDICTED: 1-phosphatidylinositol-3-phosphate 5-kinase FAB1B [Oryza sativa Japonica Group]	biological process: cellular process (GO:0009987);; biological process: developmental process (GO:0032502);; biological process: single-organism process (GO:0044699);; biological process: cellular component organization or biogenesis (GO:0071840);; biological process: reproduction (GO:0000003);; biological process: reproductive process (GO:0022414);; molecular function: binding (GO:0005488);; cel…
												LOC_Os05g47500	0	0	0	0	0	0	--	--	--	Defense mechanisms	Biological Process: response to superoxide (GO:0000303);; Biological Process: cell morphogenesis (GO:0000902);; Molecular Function: protein binding (GO:0005515);; Molecular Function: ATP binding (GO:0005524);; Cellular Component: nucleus (GO:0005634);; Cellular Component: plasma membrane (GO:0005886);; Biological Process: nucleobase-containing compound metabolic process (GO:0006139);; Biological …	K05658|0|osa:107275736|K05658 ATP-binding cassette, subfamily B (MDR/TAP), member 1 [EC:3.6.3.44] | (RefSeq) ABC transporter B family member 5-like	--	Secondary metabolites biosynthesis, transport and catabolism	ABC transporter transmembrane region;; ABC transporter;; AAA domain;; P-loop containing region of AAA domain;; Predicted ATPase of the ABC class;; Zeta toxin;; Domain of unknown function DUF87;; Adenylylsulphate kinase	ABC transporter B family member 21 OS=Arabidopsis thaliana OX=3702 GN=ABCB21 PE=1 SV=2	Defense mechanisms	hypothetical protein OsJ_19432 [Oryza sativa Japonica Group]	biological process: response to stimulus (GO:0050896);; biological process: cellular process (GO:0009987);; biological process: developmental process (GO:0032502);; biological process: single-organism process (GO:0044699);; biological process: cellular component organization or biogenesis (GO:0071840);; molecular function: binding (GO:0005488);; cellular component: cell (GO:0005623);; cellular co…
												LOC_Os05g48390	8.35847	10.457	19.849	10.4743	9.47594	8.28058	1	0.604907	normal	--	Molecular Function: ubiquitin-protein transferase activity (GO:0004842);; Molecular Function: protein binding (GO:0005515);; Cellular Component: cytoplasm (GO:0005737);; Biological Process: postreplication repair (GO:0006301);; Biological Process: ubiquitin-dependent protein catabolic process (GO:0006511);; Biological Process: protein targeting (GO:0006605);; Biological Process: phosphate ion tra…	K10581|0|osa:4339579|K10581 ubiquitin-conjugating enzyme E2 O [EC:2.3.2.24] | (RefSeq) probable ubiquitin-conjugating enzyme E2 24	--	Posttranslational modification, protein turnover, chaperones	Ubiquitin-conjugating enzyme	Probable ubiquitin-conjugating enzyme E2 24 OS=Arabidopsis thaliana OX=3702 GN=UBC24 PE=1 SV=1	Posttranslational modification, protein turnover, chaperones	PREDICTED: probable ubiquitin-conjugating enzyme E2 24 isoform X1 [Oryza sativa Japonica Group]	molecular function: catalytic activity (GO:0003824);; molecular function: binding (GO:0005488);; cellular component: cell (GO:0005623);; cellular component: cell part (GO:0044464);; biological process: metabolic process (GO:0008152);; biological process: cellular process (GO:0009987);; biological process: response to stimulus (GO:0050896);; biological process: localization (GO:0051179);; biologic…
												LOC_Os06g07130	5.61339	5.87571	5.096	6.16972	5.1405	6.24893	1	-0.052939	normal	Transcription	Molecular Function: protein serine/threonine kinase activity (GO:0004674);; Biological Process: transport (GO:0006810);; Biological Process: defense response (GO:0006952);; Biological Process: signal transduction (GO:0007165);; Biological Process: response to bacterium (GO:0009617);; Biological Process: anatomical structure morphogenesis (GO:0009653);; Biological Process: response to organic subs…	--	--	--	Di-glucose binding within endoplasmic reticulum;; Leucine Rich repeats (2 copies);; Leucine rich repeat	Probable LRR receptor-like serine/threonine-protein kinase At1g56130 OS=Arabidopsis thaliana OX=3702 GN=At1g56130 PE=2 SV=2	Function unknown	PREDICTED: probable LRR receptor-like serine/threonine-protein kinase At1g56130 isoform X1 [Oryza sativa Japonica Group]	biological process: metabolic process (GO:0008152);; biological process: cellular process (GO:0009987);; molecular function: catalytic activity (GO:0003824);; biological process: localization (GO:0051179);; biological process: response to stimulus (GO:0050896);; biological process: biological regulation (GO:0065007);; biological process: multi-organism process (GO:0051704);; biological process: d…
												LOC_Os06g17500	0.011294	0	0.005211	0.025935	0	0	--	--	--	--	--	--	--	--	--	--	Function unknown	PREDICTED: uncharacterized protein LOC9269448 [Oryza sativa Japonica Group]	--
												LOC_Os07g30160	0.153525	0.270038	0.343377	0.208078	0.373861	0.200676	1	0.145647	normal	Carbohydrate transport and metabolism	Biological Process: transition metal ion transport (GO:0000041);; Molecular Function: trehalose-phosphatase activity (GO:0004805);; Cellular Component: nucleus (GO:0005634);; Cellular Component: cytoplasm (GO:0005737);; Biological Process: trehalose biosynthetic process (GO:0005992);; Biological Process: response to stress (GO:0006950);; Biological Process: response to cold (GO:0009409);; Biologi…	--	--	Carbohydrate transport and metabolism	Trehalose-phosphatase	Probable trehalose-phosphate phosphatase 10 OS=Oryza sativa subsp. japonica OX=39947 GN=TPP10 PE=2 SV=1	Carbohydrate transport and metabolism	PREDICTED: probable trehalose-phosphate phosphatase 10 [Oryza sativa Japonica Group]	biological process: localization (GO:0051179);; biological process: metabolic process (GO:0008152);; biological process: cellular process (GO:0009987);; molecular function: catalytic activity (GO:0003824);; cellular component: cell (GO:0005623);; cellular component: organelle (GO:0043226);; cellular component: cell part (GO:0044464);; biological process: single-organism process (GO:0044699);; bio…
												LOC_Os08g36490	0.222308	0.233383	0.178342	0.125018	0.219888	0.248273	--	--	--	--	Biological Process: cytokinesis by cell plate formation (GO:0000911);; Molecular Function: protein kinase activity (GO:0004672);; Cellular Component: plasma membrane (GO:0005886);; Biological Process: DNA replication (GO:0006260);; Biological Process: DNA methylation (GO:0006306);; Biological Process: protein phosphorylation (GO:0006468);; Biological Process: mitotic cell cycle (GO:0007067);; Bio…	K11547|0|osa:4345797|K11547 kinetochore protein NDC80 | (RefSeq) kinetochore protein NDC80 homolog	--	Cell cycle control, cell division, chromosome partitioning	HEC/Ndc80p family	--	Cell cycle control, cell division, chromosome partitioning	PREDICTED: kinetochore protein NDC80 homolog [Oryza sativa Japonica Group]	biological process: cellular process (GO:0009987);; biological process: single-organism process (GO:0044699);; biological process: metabolic process (GO:0008152);; molecular function: catalytic activity (GO:0003824);; cellular component: cell (GO:0005623);; cellular component: membrane (GO:0016020);; cellular component: cell part (GO:0044464);; biological process: reproduction (GO:0000003);; biol…
												LOC_Os08g37750	1.18593	0.774262	1.13915	1.19649	1.2243	0.81035	1	-0.14756	normal	Carbohydrate transport and metabolism	Molecular Function: hydrolase activity, hydrolyzing O-glycosyl compounds (GO:0004553);; Biological Process: carbohydrate metabolic process (GO:0005975);; Molecular Function: protein binding, bridging (GO:0030674);; Molecular Function: actin filament binding (GO:0051015);;	--	--	--	Cellulase (glycosyl hydrolase family 5)	--	Carbohydrate transport and metabolism	hypothetical protein OsI_29647 [Oryza sativa Indica Group]	molecular function: catalytic activity (GO:0003824);; biological process: metabolic process (GO:0008152);; molecular function: binding (GO:0005488)
												LOC_Os08g45000	0	0	0	0	0	0	--	--	--	Carbohydrate transport and metabolism;; Amino acid transport and metabolism;; Inorganic ion transport and metabolism;; General function prediction only	Molecular Function: inorganic phosphate transmembrane transporter activity (GO:0005315);; Molecular Function: sugar:proton symporter activity (GO:0005351);; Cellular Component: nucleus (GO:0005634);; Cellular Component: mitochondrion (GO:0005739);; Cellular Component: vacuole (GO:0005773);; Cellular Component: Golgi apparatus (GO:0005794);; Cellular Component: plasma membrane (GO:0005886);; Biolo…	K08176|0|osa:4346342|K08176 MFS transporter, PHS family, inorganic phosphate transporter | (RefSeq) OsLPT1, OsLPT6:1, OsPT6, PHT1-6, PT6; inorganic phosphate transporter 1-6	--	Inorganic ion transport and metabolism	Sugar (and other) transporter;; Major Facilitator Superfamily	Inorganic phosphate transporter 1-6 OS=Oryza sativa subsp. japonica OX=39947 GN=PHT1-6 PE=1 SV=1	Carbohydrate transport and metabolism	PREDICTED: inorganic phosphate transporter 1-6 [Oryza sativa Japonica Group]	biological process: localization (GO:0051179);; molecular function: transporter activity (GO:0005215);; biological process: single-organism process (GO:0044699);; cellular component: cell (GO:0005623);; cellular component: organelle (GO:0043226);; cellular component: cell part (GO:0044464);; cellular component: membrane (GO:0016020);; cellular component: cell junction (GO:0030054);; biological pr…
												LOC_Os09g02410	0	0	0	0	0	0	--	--	--	--	Biological Process: immune system process (GO:0002376);; Molecular Function: protein serine/threonine kinase activity (GO:0004674);; Molecular Function: ATP binding (GO:0005524);; Cellular Component: mitochondrion (GO:0005739);; Cellular Component: plasma membrane (GO:0005886);; Biological Process: protein phosphorylation (GO:0006468);; Biological Process: defense response (GO:0006952);; Cellular…	--	--	--	D-mannose binding lectin	G-type lectin S-receptor-like serine/threonine-protein kinase B120 OS=Arabidopsis thaliana OX=3702 GN=B120 PE=2 SV=1	--	hypothetical protein OsJ_28378 [Oryza sativa Japonica Group]	biological process: immune system process (GO:0002376);; biological process: metabolic process (GO:0008152);; biological process: cellular process (GO:0009987);; molecular function: catalytic activity (GO:0003824);; molecular function: binding (GO:0005488);; cellular component: cell (GO:0005623);; cellular component: organelle (GO:0043226);; cellular component: cell part (GO:0044464);; cellular c…
												LOC_Os09g29670	1.21707	2.64027	1.91247	2.42619	1.20497	1.46431	1	0.436919	normal	Signal transduction mechanisms	Molecular Function: ATP binding (GO:0005524);; Biological Process: obsolete ATP catabolic process (GO:0006200);; Cellular Component: plasmodesma (GO:0009506);; Biological Process: response to wounding (GO:0009611);; Biological Process: response to salt stress (GO:0009651);; Biological Process: response to abscisic acid (GO:0009737);; Cellular Component: external side of plasma membrane (GO:000989…	--	--	Secondary metabolites biosynthesis, transport and catabolism	ABC-2 type transporter;; ABC transporter	ABC transporter G family member 11 OS=Arabidopsis thaliana OX=3702 GN=ABCG11 PE=1 SV=1	Defense mechanisms	PREDICTED: ABC transporter G family member 11 [Oryza sativa Japonica Group]	molecular function: binding (GO:0005488);; cellular component: cell junction (GO:0030054);; biological process: response to stimulus (GO:0050896);; cellular component: cell (GO:0005623);; cellular component: membrane (GO:0016020);; cellular component: membrane part (GO:0044425);; cellular component: cell part (GO:0044464);; biological process: cellular process (GO:0009987);; biological process: m…
												LOC_Os10g31864	1.48773	1.03052	1.34806	1.50598	1.52637	1.47862	1	-0.00119605	normal	Translation, ribosomal structure and biogenesis	Molecular Function: ATP binding (GO:0005524);; Cellular Component: nucleus (GO:0005634);; Biological Process: gluconeogenesis (GO:0006094);; Biological Process: obsolete ATP catabolic process (GO:0006200);; Biological Process: regulation of transcription, DNA-templated (GO:0006355);; Biological Process: protein complex assembly (GO:0006461);; Biological Process: cytoskeleton organization (GO:0007…	K14572|0|osa:4348797|K14572 midasin | (RefSeq) midasin	Ribosome biogenesis in eukaryotes (ko03008)	General function prediction only	AAA domain (dynein-related subfamily);; ATPase family associated with various cellular activities (AAA);; ATPase family associated with various cellular activities (AAA)	Midasin OS=Arabidopsis thaliana OX=3702 GN=MDN1 PE=1 SV=1	Function unknown	expressed protein [Oryza sativa Japonica Group]	molecular function: binding (GO:0005488);; cellular component: cell (GO:0005623);; cellular component: organelle (GO:0043226);; cellular component: cell part (GO:0044464);; biological process: metabolic process (GO:0008152);; biological process: single-organism process (GO:0044699);; biological process: biological regulation (GO:0065007);; biological process: cellular process (GO:0009987);; biolo…
												LOC_Os10g40859	0	0	0	0	0	0	--	--	--	Posttranslational modification, protein turnover, chaperones	Molecular Function: metalloendopeptidase activity (GO:0004222);; Molecular Function: binding (GO:0005488);; Biological Process: proteolysis (GO:0006508);; Molecular Function: zinc ion binding (GO:0008270);; Biological Process: cellular process (GO:0009987);; Cellular Component: cytoplasmic vesicle (GO:0016023);; Molecular Function: hydrolase activity (GO:0016787);; Cellular Component: extracellul…	--	--	Posttranslational modification, protein turnover, chaperones;; Extracellular structures	Matrixin;; Metallo-peptidase family M12B Reprolysin-like;; Metallo-peptidase family M12B Reprolysin-like;; Met-zincin;; Peptidase M66;; Astacin (Peptidase family M12A);; Dual-action HEIGH metallo-peptidase;; Putative peptidase family;; Peptidase family M54;; Metallo-peptidase family M12;; Bacterial PH domain;; Pregnancy-associated plasma protein-A	Metalloendoproteinase 4-MMP OS=Arabidopsis thaliana OX=3702 GN=4MMP PE=1 SV=1	Posttranslational modification, protein turnover, chaperones	Matrixin family protein, expressed [Oryza sativa Japonica Group]	biological process: metabolic process (GO:0008152);; molecular function: catalytic activity (GO:0003824);; molecular function: binding (GO:0005488);; biological process: cellular process (GO:0009987);; cellular component: extracellular region (GO:0005576);; cellular component: extracellular region part (GO:0044421);; cellular component: cell (GO:0005623);; cellular component: organelle (GO:004322…
												LOC_Os12g05780	20.5617	18.8962	19.162	20.5397	24.6538	21.351	1	0.00560624	normal	--	Molecular Function: GDP-fucose transmembrane transporter activity (GO:0005457);; Molecular Function: UDP-galactose transmembrane transporter activity (GO:0005459);; Molecular Function: UDP-glucose transmembrane transporter activity (GO:0005460);; Cellular Component: endosome (GO:0005768);; Cellular Component: Golgi apparatus (GO:0005794);; Cellular Component: trans-Golgi network (GO:0005802);; Bi…	--	--	Carbohydrate transport and metabolism;; Amino acid transport and metabolism	Triose-phosphate Transporter family	UDP-rhamnose/UDP-galactose transporter 5 OS=Arabidopsis thaliana OX=3702 GN=URGT5 PE=1 SV=1	Function unknown	PREDICTED: UDP-galactose transporter 2 [Oryza sativa Japonica Group]	biological process: single-organism process (GO:0044699);; biological process: localization (GO:0051179);; molecular function: transporter activity (GO:0005215);; cellular component: cell (GO:0005623);; cellular component: organelle (GO:0043226);; cellular component: cell part (GO:0044464);; cellular component: organelle part (GO:0044422);; biological process: metabolic process (GO:0008152);; bio…
												LOC_Os12g05830	7.27177	6.87516	6.20433	6.16017	9.75321	8.30186	1	-0.11411	normal	--	Molecular Function: GDP-fucose transmembrane transporter activity (GO:0005457);; Molecular Function: UDP-galactose transmembrane transporter activity (GO:0005459);; Molecular Function: UDP-glucose transmembrane transporter activity (GO:0005460);; Cellular Component: endosome (GO:0005768);; Cellular Component: Golgi apparatus (GO:0005794);; Cellular Component: trans-Golgi network (GO:0005802);; Bi…	--	--	Carbohydrate transport and metabolism;; Amino acid transport and metabolism	Triose-phosphate Transporter family	UDP-rhamnose/UDP-galactose transporter 5 OS=Arabidopsis thaliana OX=3702 GN=URGT5 PE=1 SV=1	Function unknown	PREDICTED: UDP-galactose transporter 2 [Oryza sativa Japonica Group]	biological process: single-organism process (GO:0044699);; biological process: localization (GO:0051179);; molecular function: transporter activity (GO:0005215);; cellular component: cell (GO:0005623);; cellular component: organelle (GO:0043226);; cellular component: cell part (GO:0044464);; cellular component: organelle part (GO:0044422);; biological process: metabolic process (GO:0008152);; bio…
												LOC_Os12g22220	0	0	0	0	0	0	--	--	--	--	Molecular Function: DNA binding (GO:0003677);; Molecular Function: serine-type endopeptidase activity (GO:0004252);; Cellular Component: mitochondrion (GO:0005739);; Biological Process: DNA recombination (GO:0006310);; Biological Process: proteolysis (GO:0006508);; Molecular Function: zinc ion binding (GO:0008270);; Biological Process: DNA integration (GO:0015074);;	--	--	--	--	--	--	hypothetical protein LOC_Os12g22220 [Oryza sativa Japonica Group]	molecular function: binding (GO:0005488);; biological process: metabolic process (GO:0008152);; molecular function: catalytic activity (GO:0003824);; cellular component: cell (GO:0005623);; cellular component: organelle (GO:0043226);; cellular component: cell part (GO:0044464);; biological process: cellular process (GO:0009987)
												LOC_Os12g40440	3.80683	3.4382	3.62988	4.80947	4.6004	4.31227	1	-0.186963	normal	--	Biological Process: metabolic process (GO:0008152);; Molecular Function: oxidoreductase activity (GO:0016491);; Biological Process: cellular metabolic process (GO:0044237);; Biological Process: single-organism metabolic process (GO:0044710);;	--	--	Energy production and conversion	--	Probable aldehyde dehydrogenase OS=Linum usitatissimum OX=4006 GN=FIS1 PE=2 SV=1	Function unknown	PREDICTED: uncharacterized protein LOC107279779 [Oryza sativa Japonica Group]	biological process: metabolic process (GO:0008152);; molecular function: catalytic activity (GO:0003824);; biological process: cellular process (GO:0009987);; biological process: single-organism process (GO:0044699)

## Sheet: up regulated osa-miR399i
#ID	miRNA_Seq	miRNA_Length	pZJP055-1	pZJP055-2	pZJP055-3	wt-rep1	wt-rep2	wt-rep3	FDR	log2FC	regulated	Target_gene	pZJP055-1_FPKM	pZJP055-2_FPKM	pZJP055-3_FPKM	wt-rep1_FPKM	wt-rep2_FPKM	wt-rep3_FPKM	wt-rep1_wt-rep2_wt-rep3_vs_pZJP055-1_pZJP055-2_pZJP055-3_DESeq_FDR	wt-rep1_wt-rep2_wt-rep3_vs_pZJP055-1_pZJP055-2_pZJP055-3_DESeq_log2FC	wt-rep1_wt-rep2_wt-rep3_vs_pZJP055-1_pZJP055-2_pZJP055-3_DESeq_(FDR_0.01_FC_2)_regulated	COG_class_annotation	GO_annotation	KEGG_annotation	KEGG_pathway_annotation	KOG_class_annotation	Pfam_annotation	Swiss_Prot_annotation	eggNOG_class_annotation	NR_annotation	GO_second_level_annotation
osa-miR399i	UGCCAAAGGAGAGUUGCCCUG	21	1438.92	3564.04	4151.7	1060.95	1201.15	1127.26	0.0154808	1.07178	up	LOC_Os01g48920	5.39323	6.54662	6.59283	7.42829	7.35261	7.26817	1	-0.0992009	normal	--	Biological Process: autophagosome assembly (GO:0000045);; Cellular Component: pre-autophagosomal structure (GO:0000407);; Biological Process: protein targeting to vacuole (GO:0006623);; Biological Process: pollen germination (GO:0009846);;	K08334|0|dosa:Os01t0681400-01|K08334 beclin | (RAP-DB) Os01g0681400, ATG6A, AUTOPHAGY_ASSOCIATED_GENE_6A; Similar to Autophagy protein beclin1.	Regulation of autophagy (ko04140)	Signal transduction mechanisms	Autophagy protein Apg6	Beclin-1-like protein OS=Arabidopsis thaliana OX=3702 GN=ATG6 PE=1 SV=2	Function unknown	PREDICTED: beclin-1-like protein isoform X2 [Oryza sativa Japonica Group]	biological process: metabolic process (GO:0008152);; biological process: cellular process (GO:0009987);; biological process: cellular component organization or biogenesis (GO:0071840);; cellular component: cell (GO:0005623);; cellular component: cell part (GO:0044464);; biological process: localization (GO:0051179);; biological process: reproduction (GO:0000003);; biological process: reproductive…
				113.746	133.574	24.9636	7.43749	5.65044	0.0154808	1.25927	up	LOC_Os01g54480	11.7392	11.4818	9.64488	12.0489	14.0543	11.4218	1	-0.122433	normal	Signal transduction mechanisms	Biological Process: regulation of response to biotic stimulus (GO:0002831);; Molecular Function: protein serine/threonine kinase activity (GO:0004674);; Molecular Function: transmembrane receptor protein serine/threonine kinase activity (GO:0004675);; Molecular Function: protein serine/threonine/tyrosine kinase activity (GO:0004712);; Molecular Function: protein binding (GO:0005515);; Molecular F…	--	--	Signal transduction mechanisms	Protein tyrosine kinase;; Protein kinase domain;; Ankyrin repeats (many copies);; Ankyrin repeats (3 copies);; Ankyrin repeat;; Ankyrin repeat;; Ankyrin repeats (many copies)	Integrin-linked protein kinase 1 OS=Arabidopsis thaliana OX=3702 GN=ILK1 PE=1 SV=1	Signal transduction mechanisms	PREDICTED: serine/threonine-protein kinase HT1 [Oryza sativa Japonica Group]	biological process: biological regulation (GO:0065007);; biological process: metabolic process (GO:0008152);; biological process: cellular process (GO:0009987);; molecular function: catalytic activity (GO:0003824);; biological process: signaling (GO:0023052);; biological process: single-organism process (GO:0044699);; biological process: response to stimulus (GO:0050896);; molecular function: sig…
				113.746	133.574	24.9636	7.43749	5.65044	0.0154808	1.25927	up	LOC_Os01g57280	2.4937	2.22734	3.28905	3.35306	3.53479	3.08856	1	-0.178407	normal	Transcription	Molecular Function: binding (GO:0005488);; Biological Process: defense response (GO:0006952);; Cellular Component: cytoplasmic vesicle (GO:0016023);; Molecular Function: ADP binding (GO:0043531);;	--	--	Signal transduction mechanisms	NB-ARC domain;; Leucine Rich repeats (2 copies)	Putative disease resistance protein At3g14460 OS=Arabidopsis thaliana OX=3702 GN=At3g14460 PE=3 SV=1	Function unknown	PREDICTED: disease resistance protein RGA2 isoform X1 [Oryza sativa Japonica Group]	molecular function: binding (GO:0005488);; biological process: response to stimulus (GO:0050896)
				113.746	133.574	24.9636	7.43749	5.65044	0.0154808	1.25927	up	LOC_Os01g65094	3.24617	4.25576	2.59908	4.43629	4.42411	4.15109	1	-0.26007	normal	--	Cellular Component: plastid (GO:0009536);;	--	--	--	--	--	Function unknown	hypothetical protein OsI_04602 [Oryza sativa Indica Group]	cellular component: cell (GO:0005623);; cellular component: organelle (GO:0043226);; cellular component: cell part (GO:0044464)
				113.746	133.574	24.9636	7.43749	5.65044	0.0154808	1.25927	up	LOC_Os01g68179	0.82438	0.823728	0.249185	0.603969	0.632735	1.03555	--	--	--	--	Molecular Function: catalytic activity (GO:0003824);; Cellular Component: mitochondrion (GO:0005739);; Cellular Component: membrane (GO:0016020);;	--	--	--	--	--	--	hypothetical protein OsI_04868 [Oryza sativa Indica Group]	molecular function: catalytic activity (GO:0003824);; cellular component: cell (GO:0005623);; cellular component: organelle (GO:0043226);; cellular component: cell part (GO:0044464);; cellular component: membrane (GO:0016020)
				113.746	133.574	24.9636	7.43749	5.65044	0.0154808	1.25927	up	LOC_Os02g13960	14.9694	16.0197	15.4757	19.4901	18.9367	18.2073	1	-0.137939	normal	Replication, recombination and repair	Cellular Component: ubiquitin ligase complex (GO:0000151);; Molecular Function: ubiquitin-protein transferase activity (GO:0004842);; Molecular Function: protein binding (GO:0005515);; Biological Process: signal transduction (GO:0007165);; Cellular Component: plastid (GO:0009536);; Biological Process: plant-type hypersensitive response (GO:0009626);; Biological Process: response to abiotic stimul…	--	--	Function unknown	U-box domain;; Armadillo/beta-catenin-like repeat;; Armadillo-like	U-box domain-containing protein 4 OS=Oryza sativa subsp. japonica OX=39947 GN=PUB4 PE=2 SV=1	Function unknown	PREDICTED: U-box domain-containing protein 4 [Oryza sativa Japonica Group]	cellular component: cell (GO:0005623);; cellular component: macromolecular complex (GO:0032991);; cellular component: cell part (GO:0044464);; molecular function: catalytic activity (GO:0003824);; molecular function: binding (GO:0005488);; biological process: cellular process (GO:0009987);; biological process: biological regulation (GO:0065007);; cellular component: organelle (GO:0043226);; biolo…
				113.746	133.574	24.9636	7.43749	5.65044	0.0154808	1.25927	up	LOC_Os02g18940	8.78391	9.21148	8.20295	6.88481	8.92826	6.83579	1	0.272362	normal	--	Biological Process: aromatic amino acid family biosynthetic process (GO:0009073);; Biological Process: iron-sulfur cluster assembly (GO:0016226);;	--	--	--	--	Uncharacterized protein At4g37920 OS=Arabidopsis thaliana OX=3702 GN=At4g37920 PE=2 SV=2	--	Os02g0291500, partial [Oryza sativa Japonica Group]	biological process: metabolic process (GO:0008152);; biological process: cellular process (GO:0009987);; biological process: single-organism process (GO:0044699);; biological process: cellular component organization or biogenesis (GO:0071840)
				113.746	133.574	24.9636	7.43749	5.65044	0.0154808	1.25927	up	LOC_Os02g20210	0.24943	0.306452	0.291267	0.638805	0.344357	0.511014	--	--	--	Transcription	Molecular Function: binding (GO:0005488);; Biological Process: defense response (GO:0006952);; Molecular Function: ADP binding (GO:0043531);;	--	--	Signal transduction mechanisms	NB-ARC domain	Putative disease resistance protein RGA4 OS=Solanum bulbocastanum OX=147425 GN=RGA4 PE=2 SV=1	Function unknown	Os02g0305300 [Oryza sativa Japonica Group]	molecular function: binding (GO:0005488);; biological process: response to stimulus (GO:0050896)
				113.746	133.574	24.9636	7.43749	5.65044	0.0154808	1.25927	up	LOC_Os03g15290	0.008081	0.024323	0	0.033802	0.0113	0.012788	--	--	--	--	Biological Process: autophagosome assembly (GO:0000045);; Cellular Component: pre-autophagosomal structure (GO:0000407);; Biological Process: protein targeting to vacuole (GO:0006623);; Biological Process: pollen germination (GO:0009846);;	K08334|0|dosa:Os03t0258500-00|K08334 beclin | (RAP-DB) Os03g0258500, ATG6C, AUTOPHAGY_ASSOCIATED_GENE_6C; Similar to Beclin 1 protein.	Regulation of autophagy (ko04140)	Signal transduction mechanisms	Autophagy protein Apg6	Beclin-1-like protein OS=Arabidopsis thaliana OX=3702 GN=ATG6 PE=1 SV=2	Function unknown	Autophagy protein Apg6 containing protein, expressed [Oryza sativa Japonica Group]	biological process: metabolic process (GO:0008152);; biological process: cellular process (GO:0009987);; biological process: cellular component organization or biogenesis (GO:0071840);; cellular component: cell (GO:0005623);; cellular component: cell part (GO:0044464);; biological process: localization (GO:0051179);; biological process: reproduction (GO:0000003);; biological process: reproductive…
				113.746	133.574	24.9636	7.43749	5.65044	0.0154808	1.25927	up	LOC_Os03g54220	1.85185	1.95452	1.38184	1.49226	1.88792	2.30413	1	-0.0635711	normal	--	Cellular Component: membrane (GO:0016020);; Cellular Component: cytoplasmic vesicle (GO:0016023);;	--	--	--	--	--	--	expressed protein [Oryza sativa Japonica Group]	cellular component: membrane (GO:0016020)
				113.746	133.574	24.9636	7.43749	5.65044	0.0154808	1.25927	up	LOC_Os04g20350	0	0	0	0	0	0	--	--	--	Replication, recombination and repair	Molecular Function: DNA binding (GO:0003677);; Molecular Function: RNA binding (GO:0003723);; Molecular Function: RNA-directed DNA polymerase activity (GO:0003964);; Molecular Function: RNA-DNA hybrid ribonuclease activity (GO:0004523);; Molecular Function: serine-type endopeptidase inhibitor activity (GO:0004867);; Biological Process: RNA-dependent DNA biosynthetic process (GO:0006278);; Biologi…	--	--	General function prediction only	Reverse transcriptase-like;; Integrase core domain;; Reverse transcriptase (RNA-dependent DNA polymerase)	RNA-directed DNA polymerase homolog OS=Oenothera berteroana OX=3950 PE=4 SV=1	Replication, recombination and repair	OSJNBb0056F09.8 [Oryza sativa Japonica Group]	molecular function: binding (GO:0005488);; biological process: metabolic process (GO:0008152);; biological process: cellular process (GO:0009987);; molecular function: catalytic activity (GO:0003824);; biological process: biological regulation (GO:0065007);; molecular function: molecular function regulator (GO:0098772);; cellular component: cell (GO:0005623);; cellular component: organelle (GO:00…
				113.746	133.574	24.9636	7.43749	5.65044	0.0154808	1.25927	up	LOC_Os04g33860	4.08833	1.74215	6.07087	6.06773	1.05325	1.70955	1	0.578826	normal	--	Biological Process: response to karrikin (GO:0080167);;	--	--	--	--	--	Function unknown	PREDICTED: uncharacterized protein LOC4335802 [Oryza sativa Japonica Group]	biological process: response to stimulus (GO:0050896)
				113.746	133.574	24.9636	7.43749	5.65044	0.0154808	1.25927	up	LOC_Os04g39950	8.53673	7.24756	7.87178	6.60653	6.90898	7.96744	1	0.285959	normal	--	--	--	--	--	--	--	Function unknown	PREDICTED: uncharacterized protein LOC4336148 [Oryza sativa Japonica Group]	--
				113.746	133.574	24.9636	7.43749	5.65044	0.0154808	1.25927	up	LOC_Os04g55230	123.89	120.194	126.495	114.371	113.748	117.098	1	0.25094	normal	General function prediction only	Cellular Component: cytosol (GO:0005829);; Cellular Component: plasma membrane (GO:0005886);; Cellular Component: chloroplast (GO:0009507);; Biological Process: cellular process (GO:0009987);; Cellular Component: cytoplasmic vesicle (GO:0016023);; Biological Process: primary metabolic process (GO:0044238);; Biological Process: organic substance metabolic process (GO:0071704);;	K03255|0|osa:4337192|K03255 protein TIF31 | (RefSeq) protein TSS	--	General function prediction only	Tetratricopeptide repeat;; Translation initiation factor eIF3 subunit 135;; Tetratricopeptide repeat;; Mitochondrial function, CLU-N-term;; Tetratricopeptide repeat;; Ataxin-2 C-terminal region	Protein TSS OS=Arabidopsis thaliana OX=3702 GN=TSS PE=1 SV=1	Function unknown	PREDICTED: protein TSS isoform X1 [Oryza sativa Japonica Group]	cellular component: cell (GO:0005623);; cellular component: cell part (GO:0044464);; cellular component: membrane (GO:0016020);; cellular component: organelle (GO:0043226);; biological process: cellular process (GO:0009987);; biological process: metabolic process (GO:0008152)
				113.746	133.574	24.9636	7.43749	5.65044	0.0154808	1.25927	up	LOC_Os04g58140	4.21826	4.50377	4.18453	4.69305	5.25534	4.88427	1	-0.0437247	normal	Translation, ribosomal structure and biogenesis	Molecular Function: nucleotide binding (GO:0000166);; Molecular Function: GTPase activity (GO:0003924);; Molecular Function: GTP binding (GO:0005525);; Cellular Component: nucleus (GO:0005634);; Cellular Component: mitochondrion (GO:0005739);; Cellular Component: vacuole (GO:0005773);; Cellular Component: plasma membrane (GO:0005886);; Biological Process: obsolete GTP catabolic process (GO:000618…	K14416|0|obr:102719666|K14416 elongation factor 1 alpha-like protein | (RefSeq) HBS1-like protein	mRNA surveillance pathway (ko03015)	Translation, ribosomal structure and biogenesis	Elongation factor Tu GTP binding domain;; Elongation factor Tu C-terminal domain;; 50S ribosome-binding GTPase	Elongation factor 1-alpha C OS=Porphyra purpurea OX=2787 GN=TEF-C PE=2 SV=1	Translation, ribosomal structure and biogenesis	Os04g0677800 [Oryza sativa Japonica Group]	molecular function: binding (GO:0005488);; molecular function: catalytic activity (GO:0003824);; cellular component: cell (GO:0005623);; cellular component: organelle (GO:0043226);; cellular component: cell part (GO:0044464);; cellular component: membrane (GO:0016020);; biological process: metabolic process (GO:0008152);; biological process: cellular process (GO:0009987);; cellular component: cel…
				113.746	133.574	24.9636	7.43749	5.65044	0.0154808	1.25927	up	LOC_Os04g59540	2.47641	1.86178	2.05691	1.99233	2.30828	2.49787	1	0.0608443	normal	--	Biological Process: cell morphogenesis involved in differentiation (GO:0000904);; Biological Process: developmental process involved in reproduction (GO:0003006);; Molecular Function: protein binding (GO:0005515);; Molecular Function: ATP binding (GO:0005524);; Cellular Component: plasma membrane (GO:0005886);; Biological Process: phosphate-containing compound metabolic process (GO:0006796);; Bio…	K00921|0|osa:4337509|K00921 1-phosphatidylinositol-3-phosphate 5-kinase [EC:2.7.1.150] | (RefSeq) 1-phosphatidylinositol-3-phosphate 5-kinase FAB1B	Inositol phosphate metabolism (ko00562);; Phosphatidylinositol signaling system (ko04070);; Phagosome (ko04145)	Signal transduction mechanisms	Phosphatidylinositol-4-phosphate 5-Kinase;; TCP-1/cpn60 chaperonin family	1-phosphatidylinositol-3-phosphate 5-kinase FAB1A OS=Arabidopsis thaliana OX=3702 GN=FAB1A PE=2 SV=1	Posttranslational modification, protein turnover, chaperones	PREDICTED: 1-phosphatidylinositol-3-phosphate 5-kinase FAB1B [Oryza sativa Japonica Group]	biological process: cellular process (GO:0009987);; biological process: developmental process (GO:0032502);; biological process: single-organism process (GO:0044699);; biological process: cellular component organization or biogenesis (GO:0071840);; biological process: reproduction (GO:0000003);; biological process: reproductive process (GO:0022414);; molecular function: binding (GO:0005488);; cel…
				113.746	133.574	24.9636	7.43749	5.65044	0.0154808	1.25927	up	LOC_Os05g30220	11.1156	9.45338	8.9096	11.1799	9.93394	12.8236	1	-0.038041	normal	Intracellular trafficking, secretion, and vesicular transport	Molecular Function: binding (GO:0005488);; Biological Process: defense response (GO:0006952);; Cellular Component: cytoplasmic vesicle (GO:0016023);; Molecular Function: ADP binding (GO:0043531);;	--	--	Signal transduction mechanisms	NB-ARC domain;; NACHT domain	Putative disease resistance protein At3g14460 OS=Arabidopsis thaliana OX=3702 GN=At3g14460 PE=3 SV=1	Function unknown	putative NBS-LRR type disease resistance protein [Oryza sativa Japonica Group]	molecular function: binding (GO:0005488);; biological process: response to stimulus (GO:0050896)
				113.746	133.574	24.9636	7.43749	5.65044	0.0154808	1.25927	up	LOC_Os05g48390	8.35847	10.457	19.849	10.4743	9.47594	8.28058	1	0.604907	normal	--	Molecular Function: ubiquitin-protein transferase activity (GO:0004842);; Molecular Function: protein binding (GO:0005515);; Cellular Component: cytoplasm (GO:0005737);; Biological Process: postreplication repair (GO:0006301);; Biological Process: ubiquitin-dependent protein catabolic process (GO:0006511);; Biological Process: protein targeting (GO:0006605);; Biological Process: phosphate ion tra…	K10581|0|osa:4339579|K10581 ubiquitin-conjugating enzyme E2 O [EC:2.3.2.24] | (RefSeq) probable ubiquitin-conjugating enzyme E2 24	--	Posttranslational modification, protein turnover, chaperones	Ubiquitin-conjugating enzyme	Probable ubiquitin-conjugating enzyme E2 24 OS=Arabidopsis thaliana OX=3702 GN=UBC24 PE=1 SV=1	Posttranslational modification, protein turnover, chaperones	PREDICTED: probable ubiquitin-conjugating enzyme E2 24 isoform X1 [Oryza sativa Japonica Group]	molecular function: catalytic activity (GO:0003824);; molecular function: binding (GO:0005488);; cellular component: cell (GO:0005623);; cellular component: cell part (GO:0044464);; biological process: metabolic process (GO:0008152);; biological process: cellular process (GO:0009987);; biological process: response to stimulus (GO:0050896);; biological process: localization (GO:0051179);; biologic…
				113.746	133.574	24.9636	7.43749	5.65044	0.0154808	1.25927	up	LOC_Os06g17500	0.011294	0	0.005211	0.025935	0	0	--	--	--	--	--	--	--	--	--	--	Function unknown	PREDICTED: uncharacterized protein LOC9269448 [Oryza sativa Japonica Group]	--
				113.746	133.574	24.9636	7.43749	5.65044	0.0154808	1.25927	up	LOC_Os07g09770	0	0.008519	0	0	0	0.022771	--	--	--	--	Molecular Function: DNA binding (GO:0003677);; Molecular Function: chromatin binding (GO:0003682);; Molecular Function: RNA binding (GO:0003723);; Molecular Function: catalytic activity (GO:0003824);; Molecular Function: RNA-directed DNA polymerase activity (GO:0003964);; Molecular Function: aspartic-type endopeptidase activity (GO:0004190);; Cellular Component: nucleus (GO:0005634);; Biological …	--	--	General function prediction only	Retroviral aspartyl protease;; Integrase core domain;; Reverse transcriptase (RNA-dependent DNA polymerase);; gag-polyprotein putative aspartyl protease;; Aspartyl protease	RNA-directed DNA polymerase homolog OS=Oenothera berteroana OX=3950 PE=4 SV=1	Replication, recombination and repair	retrotransposon protein, putative, unclassified, expressed [Oryza sativa Japonica Group]	molecular function: binding (GO:0005488);; molecular function: catalytic activity (GO:0003824);; biological process: metabolic process (GO:0008152);; biological process: cellular process (GO:0009987);; cellular component: cell (GO:0005623);; cellular component: organelle (GO:0043226);; cellular component: cell part (GO:0044464);; biological process: cellular component organization or biogenesis (…
				113.746	133.574	24.9636	7.43749	5.65044	0.0154808	1.25927	up	LOC_Os07g30160	0.153525	0.270038	0.343377	0.208078	0.373861	0.200676	1	0.145647	normal	Carbohydrate transport and metabolism	Biological Process: transition metal ion transport (GO:0000041);; Molecular Function: trehalose-phosphatase activity (GO:0004805);; Cellular Component: nucleus (GO:0005634);; Cellular Component: cytoplasm (GO:0005737);; Biological Process: trehalose biosynthetic process (GO:0005992);; Biological Process: response to stress (GO:0006950);; Biological Process: response to cold (GO:0009409);; Biologi…	--	--	Carbohydrate transport and metabolism	Trehalose-phosphatase	Probable trehalose-phosphate phosphatase 10 OS=Oryza sativa subsp. japonica OX=39947 GN=TPP10 PE=2 SV=1	Carbohydrate transport and metabolism	PREDICTED: probable trehalose-phosphate phosphatase 10 [Oryza sativa Japonica Group]	biological process: localization (GO:0051179);; biological process: metabolic process (GO:0008152);; biological process: cellular process (GO:0009987);; molecular function: catalytic activity (GO:0003824);; cellular component: cell (GO:0005623);; cellular component: organelle (GO:0043226);; cellular component: cell part (GO:0044464);; biological process: single-organism process (GO:0044699);; bio…
				113.746	133.574	24.9636	7.43749	5.65044	0.0154808	1.25927	up	LOC_Os07g40620	12.6461	13.5954	11.5332	15.5491	17.5402	13.5265	1	-0.155207	normal	Function unknown	Molecular Function: nucleotide binding (GO:0000166);; Molecular Function: binding (GO:0005488);; Cellular Component: mitochondrion (GO:0005739);; Cellular Component: vacuolar membrane (GO:0005774);; Cellular Component: plasma membrane (GO:0005886);; Biological Process: chromatin assembly or disassembly (GO:0006333);; Biological Process: RNA processing (GO:0006396);; Biological Process: circadian …	--	--	Function unknown	Saccharopine dehydrogenase NADP binding domain	Probable mitochondrial saccharopine dehydrogenase-like oxidoreductase At5g39410 OS=Arabidopsis thaliana OX=3702 GN=At5g39410 PE=1 SV=2	Function unknown	PREDICTED: probable mitochondrial saccharopine dehydrogenase-like oxidoreductase At5g39410 [Oryza sativa Japonica Group]	molecular function: binding (GO:0005488);; cellular component: cell (GO:0005623);; cellular component: organelle (GO:0043226);; cellular component: cell part (GO:0044464);; cellular component: membrane (GO:0016020);; cellular component: organelle part (GO:0044422);; biological process: cellular process (GO:0009987);; biological process: cellular component organization or biogenesis (GO:0071840);;…
				113.746	133.574	24.9636	7.43749	5.65044	0.0154808	1.25927	up	LOC_Os08g29160	52.8195	52.1241	38.7985	61.9929	49.644	50.9092	1	-0.0460105	normal	--	Biological Process: maltose metabolic process (GO:0000023);; Biological Process: starch catabolic process (GO:0005983);; Biological Process: protein dephosphorylation (GO:0006470);; Molecular Function: protein tyrosine/serine/threonine phosphatase activity (GO:0008138);; Cellular Component: chloroplast stroma (GO:0009570);; Molecular Function: carbohydrate phosphatase activity (GO:0019203);; Biol…	--	--	Defense mechanisms	Glycogen recognition site of AMP-activated protein kinase;; Dual specificity phosphatase, catalytic domain	Phosphoglucan phosphatase LSF1, chloroplastic OS=Arabidopsis thaliana OX=3702 GN=LSF1 PE=1 SV=1	Signal transduction mechanisms	PREDICTED: phosphoglucan phosphatase LSF1, chloroplastic [Oryza sativa Japonica Group]	biological process: metabolic process (GO:0008152);; biological process: cellular process (GO:0009987);; biological process: single-organism process (GO:0044699);; molecular function: catalytic activity (GO:0003824);; cellular component: cell (GO:0005623);; cellular component: organelle (GO:0043226);; cellular component: organelle part (GO:0044422);; cellular component: cell part (GO:0044464);; m…
				113.746	133.574	24.9636	7.43749	5.65044	0.0154808	1.25927	up	LOC_Os08g32610	8.65053	9.85361	7.40399	7.1551	10.9391	10.21	1	0.018652	normal	--	Cellular Component: ubiquitin ligase complex (GO:0000151);; Molecular Function: catalytic activity (GO:0003824);; Molecular Function: ubiquitin-protein transferase activity (GO:0004842);; Cellular Component: mitochondrion (GO:0005739);; Biological Process: defense response (GO:0006952);; Biological Process: signal transduction (GO:0007165);; Biological Process: protein ubiquitination (GO:0016567)…	--	--	--	U-box domain;; Armadillo/beta-catenin-like repeat	U-box domain-containing protein 41 OS=Arabidopsis thaliana OX=3702 GN=PUB41 PE=2 SV=1	Function unknown	hypothetical protein OsJ_27352 [Oryza sativa Japonica Group]	cellular component: cell (GO:0005623);; cellular component: macromolecular complex (GO:0032991);; cellular component: cell part (GO:0044464);; molecular function: catalytic activity (GO:0003824);; cellular component: organelle (GO:0043226);; biological process: response to stimulus (GO:0050896);; biological process: cellular process (GO:0009987);; biological process: biological regulation (GO:006…
				113.746	133.574	24.9636	7.43749	5.65044	0.0154808	1.25927	up	LOC_Os08g36490	0.222308	0.233383	0.178342	0.125018	0.219888	0.248273	--	--	--	--	Biological Process: cytokinesis by cell plate formation (GO:0000911);; Molecular Function: protein kinase activity (GO:0004672);; Cellular Component: plasma membrane (GO:0005886);; Biological Process: DNA replication (GO:0006260);; Biological Process: DNA methylation (GO:0006306);; Biological Process: protein phosphorylation (GO:0006468);; Biological Process: mitotic cell cycle (GO:0007067);; Bio…	K11547|0|osa:4345797|K11547 kinetochore protein NDC80 | (RefSeq) kinetochore protein NDC80 homolog	--	Cell cycle control, cell division, chromosome partitioning	HEC/Ndc80p family	--	Cell cycle control, cell division, chromosome partitioning	PREDICTED: kinetochore protein NDC80 homolog [Oryza sativa Japonica Group]	biological process: cellular process (GO:0009987);; biological process: single-organism process (GO:0044699);; biological process: metabolic process (GO:0008152);; molecular function: catalytic activity (GO:0003824);; cellular component: cell (GO:0005623);; cellular component: membrane (GO:0016020);; cellular component: cell part (GO:0044464);; biological process: reproduction (GO:0000003);; biol…
				113.746	133.574	24.9636	7.43749	5.65044	0.0154808	1.25927	up	LOC_Os08g37750	1.18593	0.774262	1.13915	1.19649	1.2243	0.81035	1	-0.14756	normal	Carbohydrate transport and metabolism	Molecular Function: hydrolase activity, hydrolyzing O-glycosyl compounds (GO:0004553);; Biological Process: carbohydrate metabolic process (GO:0005975);; Molecular Function: protein binding, bridging (GO:0030674);; Molecular Function: actin filament binding (GO:0051015);;	--	--	--	Cellulase (glycosyl hydrolase family 5)	--	Carbohydrate transport and metabolism	hypothetical protein OsI_29647 [Oryza sativa Indica Group]	molecular function: catalytic activity (GO:0003824);; biological process: metabolic process (GO:0008152);; molecular function: binding (GO:0005488)
				113.746	133.574	24.9636	7.43749	5.65044	0.0154808	1.25927	up	LOC_Os08g43910	0.106601	0.062869	0	0.200191	0.16715	0.204932	--	--	--	--	Cellular Component: plastid (GO:0009536);;	--	--	--	Arabidopsis protein of unknown function	--	--	Os08g0553050, partial [Oryza sativa Japonica Group]	cellular component: cell (GO:0005623);; cellular component: organelle (GO:0043226);; cellular component: cell part (GO:0044464)
				113.746	133.574	24.9636	7.43749	5.65044	0.0154808	1.25927	up	LOC_Os08g43980	0.054407	0.093952	0.076682	0.097852	0.069623	0.129251	--	--	--	--	Cellular Component: plastid (GO:0009536);;	--	--	--	Arabidopsis protein of unknown function	--	Function unknown	PREDICTED: uncharacterized protein LOC107276792 [Oryza sativa Japonica Group]	cellular component: cell (GO:0005623);; cellular component: organelle (GO:0043226);; cellular component: cell part (GO:0044464)
				113.746	133.574	24.9636	7.43749	5.65044	0.0154808	1.25927	up	LOC_Os08g45000	0	0	0	0	0	0	--	--	--	Carbohydrate transport and metabolism;; Amino acid transport and metabolism;; Inorganic ion transport and metabolism;; General function prediction only	Molecular Function: inorganic phosphate transmembrane transporter activity (GO:0005315);; Molecular Function: sugar:proton symporter activity (GO:0005351);; Cellular Component: nucleus (GO:0005634);; Cellular Component: mitochondrion (GO:0005739);; Cellular Component: vacuole (GO:0005773);; Cellular Component: Golgi apparatus (GO:0005794);; Cellular Component: plasma membrane (GO:0005886);; Biolo…	K08176|0|osa:4346342|K08176 MFS transporter, PHS family, inorganic phosphate transporter | (RefSeq) OsLPT1, OsLPT6:1, OsPT6, PHT1-6, PT6; inorganic phosphate transporter 1-6	--	Inorganic ion transport and metabolism	Sugar (and other) transporter;; Major Facilitator Superfamily	Inorganic phosphate transporter 1-6 OS=Oryza sativa subsp. japonica OX=39947 GN=PHT1-6 PE=1 SV=1	Carbohydrate transport and metabolism	PREDICTED: inorganic phosphate transporter 1-6 [Oryza sativa Japonica Group]	biological process: localization (GO:0051179);; molecular function: transporter activity (GO:0005215);; biological process: single-organism process (GO:0044699);; cellular component: cell (GO:0005623);; cellular component: organelle (GO:0043226);; cellular component: cell part (GO:0044464);; cellular component: membrane (GO:0016020);; cellular component: cell junction (GO:0030054);; biological pr…
				113.746	133.574	24.9636	7.43749	5.65044	0.0154808	1.25927	up	LOC_Os09g29670	1.21707	2.64027	1.91247	2.42619	1.20497	1.46431	1	0.436919	normal	Signal transduction mechanisms	Molecular Function: ATP binding (GO:0005524);; Biological Process: obsolete ATP catabolic process (GO:0006200);; Cellular Component: plasmodesma (GO:0009506);; Biological Process: response to wounding (GO:0009611);; Biological Process: response to salt stress (GO:0009651);; Biological Process: response to abscisic acid (GO:0009737);; Cellular Component: external side of plasma membrane (GO:000989…	--	--	Secondary metabolites biosynthesis, transport and catabolism	ABC-2 type transporter;; ABC transporter	ABC transporter G family member 11 OS=Arabidopsis thaliana OX=3702 GN=ABCG11 PE=1 SV=1	Defense mechanisms	PREDICTED: ABC transporter G family member 11 [Oryza sativa Japonica Group]	molecular function: binding (GO:0005488);; cellular component: cell junction (GO:0030054);; biological process: response to stimulus (GO:0050896);; cellular component: cell (GO:0005623);; cellular component: membrane (GO:0016020);; cellular component: membrane part (GO:0044425);; cellular component: cell part (GO:0044464);; biological process: cellular process (GO:0009987);; biological process: m…
				113.746	133.574	24.9636	7.43749	5.65044	0.0154808	1.25927	up	LOC_Os10g31864	1.48773	1.03052	1.34806	1.50598	1.52637	1.47862	1	-0.00119605	normal	Translation, ribosomal structure and biogenesis	Molecular Function: ATP binding (GO:0005524);; Cellular Component: nucleus (GO:0005634);; Biological Process: gluconeogenesis (GO:0006094);; Biological Process: obsolete ATP catabolic process (GO:0006200);; Biological Process: regulation of transcription, DNA-templated (GO:0006355);; Biological Process: protein complex assembly (GO:0006461);; Biological Process: cytoskeleton organization (GO:0007…	K14572|0|osa:4348797|K14572 midasin | (RefSeq) midasin	Ribosome biogenesis in eukaryotes (ko03008)	General function prediction only	AAA domain (dynein-related subfamily);; ATPase family associated with various cellular activities (AAA);; ATPase family associated with various cellular activities (AAA)	Midasin OS=Arabidopsis thaliana OX=3702 GN=MDN1 PE=1 SV=1	Function unknown	expressed protein [Oryza sativa Japonica Group]	molecular function: binding (GO:0005488);; cellular component: cell (GO:0005623);; cellular component: organelle (GO:0043226);; cellular component: cell part (GO:0044464);; biological process: metabolic process (GO:0008152);; biological process: single-organism process (GO:0044699);; biological process: biological regulation (GO:0065007);; biological process: cellular process (GO:0009987);; biolo…
				113.746	133.574	24.9636	7.43749	5.65044	0.0154808	1.25927	up	LOC_Os10g40859	0	0	0	0	0	0	--	--	--	Posttranslational modification, protein turnover, chaperones	Molecular Function: metalloendopeptidase activity (GO:0004222);; Molecular Function: binding (GO:0005488);; Biological Process: proteolysis (GO:0006508);; Molecular Function: zinc ion binding (GO:0008270);; Biological Process: cellular process (GO:0009987);; Cellular Component: cytoplasmic vesicle (GO:0016023);; Molecular Function: hydrolase activity (GO:0016787);; Cellular Component: extracellul…	--	--	Posttranslational modification, protein turnover, chaperones;; Extracellular structures	Matrixin;; Metallo-peptidase family M12B Reprolysin-like;; Metallo-peptidase family M12B Reprolysin-like;; Met-zincin;; Peptidase M66;; Astacin (Peptidase family M12A);; Dual-action HEIGH metallo-peptidase;; Putative peptidase family;; Peptidase family M54;; Metallo-peptidase family M12;; Bacterial PH domain;; Pregnancy-associated plasma protein-A	Metalloendoproteinase 4-MMP OS=Arabidopsis thaliana OX=3702 GN=4MMP PE=1 SV=1	Posttranslational modification, protein turnover, chaperones	Matrixin family protein, expressed [Oryza sativa Japonica Group]	biological process: metabolic process (GO:0008152);; molecular function: catalytic activity (GO:0003824);; molecular function: binding (GO:0005488);; biological process: cellular process (GO:0009987);; cellular component: extracellular region (GO:0005576);; cellular component: extracellular region part (GO:0044421);; cellular component: cell (GO:0005623);; cellular component: organelle (GO:004322…
				113.746	133.574	24.9636	7.43749	5.65044	0.0154808	1.25927	up	LOC_Os12g05780	20.5617	18.8962	19.162	20.5397	24.6538	21.351	1	0.00560624	normal	--	Molecular Function: GDP-fucose transmembrane transporter activity (GO:0005457);; Molecular Function: UDP-galactose transmembrane transporter activity (GO:0005459);; Molecular Function: UDP-glucose transmembrane transporter activity (GO:0005460);; Cellular Component: endosome (GO:0005768);; Cellular Component: Golgi apparatus (GO:0005794);; Cellular Component: trans-Golgi network (GO:0005802);; Bi…	--	--	Carbohydrate transport and metabolism;; Amino acid transport and metabolism	Triose-phosphate Transporter family	UDP-rhamnose/UDP-galactose transporter 5 OS=Arabidopsis thaliana OX=3702 GN=URGT5 PE=1 SV=1	Function unknown	PREDICTED: UDP-galactose transporter 2 [Oryza sativa Japonica Group]	biological process: single-organism process (GO:0044699);; biological process: localization (GO:0051179);; molecular function: transporter activity (GO:0005215);; cellular component: cell (GO:0005623);; cellular component: organelle (GO:0043226);; cellular component: cell part (GO:0044464);; cellular component: organelle part (GO:0044422);; biological process: metabolic process (GO:0008152);; bio…
				113.746	133.574	24.9636	7.43749	5.65044	0.0154808	1.25927	up	LOC_Os12g05830	7.27177	6.87516	6.20433	6.16017	9.75321	8.30186	1	-0.11411	normal	--	Molecular Function: GDP-fucose transmembrane transporter activity (GO:0005457);; Molecular Function: UDP-galactose transmembrane transporter activity (GO:0005459);; Molecular Function: UDP-glucose transmembrane transporter activity (GO:0005460);; Cellular Component: endosome (GO:0005768);; Cellular Component: Golgi apparatus (GO:0005794);; Cellular Component: trans-Golgi network (GO:0005802);; Bi…	--	--	Carbohydrate transport and metabolism;; Amino acid transport and metabolism	Triose-phosphate Transporter family	UDP-rhamnose/UDP-galactose transporter 5 OS=Arabidopsis thaliana OX=3702 GN=URGT5 PE=1 SV=1	Function unknown	PREDICTED: UDP-galactose transporter 2 [Oryza sativa Japonica Group]	biological process: single-organism process (GO:0044699);; biological process: localization (GO:0051179);; molecular function: transporter activity (GO:0005215);; cellular component: cell (GO:0005623);; cellular component: organelle (GO:0043226);; cellular component: cell part (GO:0044464);; cellular component: organelle part (GO:0044422);; biological process: metabolic process (GO:0008152);; bio…
				113.746	133.574	24.9636	7.43749	5.65044	0.0154808	1.25927	up	LOC_Os12g40440	3.80683	3.4382	3.62988	4.80947	4.6004	4.31227	1	-0.186963	normal	--	Biological Process: metabolic process (GO:0008152);; Molecular Function: oxidoreductase activity (GO:0016491);; Biological Process: cellular metabolic process (GO:0044237);; Biological Process: single-organism metabolic process (GO:0044710);;	--	--	Energy production and conversion	--	Probable aldehyde dehydrogenase OS=Linum usitatissimum OX=4006 GN=FIS1 PE=2 SV=1	Function unknown	PREDICTED: uncharacterized protein LOC107279779 [Oryza sativa Japonica Group]	biological process: metabolic process (GO:0008152);; molecular function: catalytic activity (GO:0003824);; biological process: cellular process (GO:0009987);; biological process: single-organism process (GO:0044699)

## Sheet: up regulated osa-miR169i-5p.2
#ID	Target_gene	miRNA_Seq	miRNA_Length	pZJP055-1	pZJP055-2	pZJP055-3	wt-rep1	wt-rep2	wt-rep3	FDR	log2FC	regulated	pZJP055-1_FPKM	pZJP055-2_FPKM	pZJP055-3_FPKM	wt-rep1_FPKM	wt-rep2_FPKM	wt-rep3_FPKM	wt-rep1_wt-rep2_wt-rep3_vs_pZJP055-1_pZJP055-2_pZJP055-3_DESeq_FDR	wt-rep1_wt-rep2_wt-rep3_vs_pZJP055-1_pZJP055-2_pZJP055-3_DESeq_log2FC	wt-rep1_wt-rep2_wt-rep3_vs_pZJP055-1_pZJP055-2_pZJP055-3_DESeq_(FDR_0.01_FC_2)_regulated	COG_class_annotation	GO_annotation	KEGG_annotation	KEGG_pathway_annotation	KOG_class_annotation	Pfam_annotation	Swiss_Prot_annotation	eggNOG_class_annotation	NR_annotation	GO_second_level_annotation
osa-miR169i-5p.2	LOC_Os02g03220	UGAGGGCUAGAGCCUGCCUCUGG	23	239.387	180.656	220.806	43.6862	7.43749	87.5818	0.00847333	1.28824	up	7.66299	7.62887	7.205	10.9622	10.9118	8.98512	0.927995	-0.302698	normal	--	Biological Process: protein glycosylation (GO:0006486);; Biological Process: intracellular protein transport (GO:0006886);; Molecular Function: zinc ion binding (GO:0008270);; Biological Process: vesicle-mediated transport (GO:0016192);;	K20178|0|osa:4328144|K20178 vacuolar protein sorting-associated protein 8 | (RefSeq) uncharacterized LOC4328144	--	--	Region in Clathrin and VPS	--	Function unknown	PREDICTED: uncharacterized protein LOC4328144 [Oryza sativa Japonica Group]	biological process: metabolic process (GO:0008152);; biological process: cellular process (GO:0009987);; biological process: single-organism process (GO:0044699);; biological process: localization (GO:0051179);; molecular function: binding (GO:0005488)
osa-miR169i-5p.2	LOC_Os02g56940	UGGUGAUAAGGGUGUAGCUCUG	22	1748.57	1518.85	1853.68	527.355	148.75	584.82	0.000233685	1.43405	up	45.785	44.2232	46.3412	34.8781	28.402	39.2672	0.2353	0.556737	normal	--	Molecular Function: binding (GO:0005488);; Molecular Function: iron ion binding (GO:0005506);; Cellular Component: mitochondrial inner membrane (GO:0005743);; Molecular Function: electron carrier activity (GO:0009055);; Molecular Function: heme binding (GO:0020037);; Biological Process: cellular metabolic process (GO:0044237);; Cellular Component: respiratory chain (GO:0070469);;	--	--	--	Cytochrome C1 family	--	Function unknown	PREDICTED: cytochrome c1 2, heme protein, mitochondrial isoform X1 [Oryza sativa Japonica Group]	molecular function: binding (GO:0005488);; cellular component: cell (GO:0005623);; cellular component: membrane (GO:0016020);; cellular component: organelle (GO:0043226);; cellular component: organelle part (GO:0044422);; cellular component: cell part (GO:0044464);; molecular function: electron carrier activity (GO:0009055);; biological process: metabolic process (GO:0008152);; biological process…
osa-miR169i-5p.2	LOC_Os05g40720	UGGUGAUAAGGGUGUAGCUCUG	22	1748.57	1518.85	1853.68	527.355	148.75	584.82	0.000233685	1.43405	up	0.899341	1.00578	0.771027	0.870269	1.21045	0.623017	1	0.160184	normal	Cell wall/membrane/envelope biogenesis	Cellular Component: mitochondrion (GO:0005739);; Cellular Component: endosome (GO:0005768);; Cellular Component: Golgi apparatus (GO:0005794);; Cellular Component: trans-Golgi network (GO:0005802);; Biological Process: multicellular organism development (GO:0007275);; Biological Process: tissue development (GO:0009888);; Biological Process: homogalacturonan biosynthetic process (GO:0010289);; Mol…	K13648|0|osa:4339139|K13648 alpha-1,4-galacturonosyltransferase [EC:2.4.1.43] | (RefSeq) probable galacturonosyltransferase 7	--	--	Glycosyl transferase family 8	Probable galacturonosyltransferase 7 OS=Arabidopsis thaliana OX=3702 GN=GAUT7 PE=1 SV=2	Cell wall/membrane/envelope biogenesis	putative glycosyltransferase [Oryza sativa Japonica Group]	cellular component: cell (GO:0005623);; cellular component: organelle (GO:0043226);; cellular component: cell part (GO:0044464);; cellular component: organelle part (GO:0044422);; biological process: multicellular organismal process (GO:0032501);; biological process: developmental process (GO:0032502);; biological process: single-organism process (GO:0044699);; biological process: metabolic proce…
osa-miR169i-5p.2	LOC_Os06g07830	UGGUGAUAAGGGUGUAGCUCUG	22	1748.57	1518.85	1853.68	527.355	148.75	584.82	0.000233685	1.43405	up	70.915	72.4867	64.6672	81.617	94.5682	83.9957	1	-0.174504	normal	--	Molecular Function: protein binding (GO:0005515);; Molecular Function: 1-phosphatidylinositol binding (GO:0005545);; Cellular Component: plasma membrane (GO:0005886);; Biological Process: cellular component organization (GO:0016043);; Cellular Component: clathrin coat (GO:0030118);; Molecular Function: clathrin binding (GO:0030276);; Cellular Component: intracellular organelle (GO:0043229);; Biol…	--	--	Signal transduction mechanisms;; Intracellular trafficking, secretion, and vesicular transport	ANTH domain	Putative clathrin assembly protein At5g35200 OS=Arabidopsis thaliana OX=3702 GN=At5g35200 PE=1 SV=1	Intracellular trafficking, secretion, and vesicular transport	PREDICTED: putative clathrin assembly protein At5g35200 [Oryza sativa Japonica Group]	molecular function: binding (GO:0005488);; cellular component: cell (GO:0005623);; cellular component: membrane (GO:0016020);; cellular component: cell part (GO:0044464);; biological process: cellular process (GO:0009987);; biological process: cellular component organization or biogenesis (GO:0071840);; cellular component: macromolecular complex (GO:0032991);; cellular component: membrane part (G…
osa-miR169i-5p.2	LOC_Os07g02480	UGGUGAUAAGGGUGUAGCUCUG	22	1748.57	1518.85	1853.68	527.355	148.75	584.82	0.000233685	1.43405	up	0	0.142918	0.013932	0.004838	0	0	--	--	--	--	Molecular Function: RNA binding (GO:0003723);; Molecular Function: RNA-directed DNA polymerase activity (GO:0003964);; Biological Process: RNA-dependent DNA biosynthetic process (GO:0006278);; Cellular Component: membrane (GO:0016020);;	--	--	--	Domain of unknown function (DUF4220);; Protein of unknown function, DUF594	--	Function unknown	hypothetical protein OsJ_22878 [Oryza sativa Japonica Group]	molecular function: binding (GO:0005488);; biological process: metabolic process (GO:0008152);; biological process: cellular process (GO:0009987);; molecular function: catalytic activity (GO:0003824);; cellular component: membrane (GO:0016020)
osa-miR169i-5p.2	LOC_Os08g22840	UGGUGAUAAGGGUGUAGCUCUG	22	1748.57	1518.85	1853.68	527.355	148.75	584.82	0.000233685	1.43405	up	0	0	0	0	0	0	--	--	--	--	--	--	--	--	--	--	--	hypothetical protein [Oryza sativa Indica Group]	--
osa-miR169i-5p.2	LOC_Os09g26730	UGGUGAUAAGGGUGUAGCUCUG	22	1748.57	1518.85	1853.68	527.355	148.75	584.82	0.000233685	1.43405	up	48.8087	47.4964	39.0253	35.0465	43.8445	46.4024	0.998624	0.255586	normal	Posttranslational modification, protein turnover, chaperones	Molecular Function: copper ion binding (GO:0005507);; Molecular Function: protein binding (GO:0005515);; Molecular Function: ATP binding (GO:0005524);; Cellular Component: mitochondrion (GO:0005739);; Biological Process: glucose metabolic process (GO:0006006);; Biological Process: protein folding (GO:0006457);; Biological Process: response to heat (GO:0009408);; Biological Process: response to co…	K04078|3.90107e-145|osa:4347161|K04078 chaperonin GroES | (RefSeq) chaperonin; 20 kDa chaperonin, chloroplastic	--	Posttranslational modification, protein turnover, chaperones	Chaperonin 10 Kd subunit	20 kDa chaperonin, chloroplastic OS=Arabidopsis thaliana OX=3702 GN=CPN20 PE=1 SV=2	Posttranslational modification, protein turnover, chaperones	PREDICTED: 20 kDa chaperonin, chloroplastic [Oryza sativa Japonica Group]	molecular function: binding (GO:0005488);; cellular component: cell (GO:0005623);; cellular component: organelle (GO:0043226);; cellular component: cell part (GO:0044464);; biological process: metabolic process (GO:0008152);; biological process: single-organism process (GO:0044699);; biological process: cellular process (GO:0009987);; biological process: response to stimulus (GO:0050896);; cellul…
osa-miR169i-5p.2	LOC_Os10g06000	UGGUGAUAAGGGUGUAGCUCUG	22	1748.57	1518.85	1853.68	527.355	148.75	584.82	0.000233685	1.43405	up	393.681	494.794	253.56	56.335	219.679	416.828	0.870361	0.85282	normal	--	Cellular Component: nucleus (GO:0005634);; Cellular Component: cytoplasmic vesicle (GO:0016023);; Biological Process: cellular component organization (GO:0016043);; Biological Process: primary metabolic process (GO:0044238);; Cellular Component: intracellular organelle part (GO:0044446);; Biological Process: single-organism cellular process (GO:0044763);; Biological Process: organic substance met…	--	--	--	Pollen proteins Ole e I like	Proline-rich protein 4 OS=Arabidopsis thaliana OX=3702 GN=PRP4 PE=2 SV=1	Function unknown	PREDICTED: proline-rich protein 4 [Oryza sativa Japonica Group]	cellular component: cell (GO:0005623);; cellular component: organelle (GO:0043226);; cellular component: cell part (GO:0044464);; biological process: cellular process (GO:0009987);; biological process: cellular component organization or biogenesis (GO:0071840);; biological process: metabolic process (GO:0008152);; cellular component: organelle part (GO:0044422);; biological process: single-organi…
osa-miR169i-5p.2	LOC_Os11g34110	UGGUGAUAAGGGUGUAGCUCUG	22	1748.57	1518.85	1853.68	527.355	148.75	584.82	0.000233685	1.43405	up	11.7443	7.88652	9.61181	9.06366	6.95608	7.58115	0.595233	0.453606	normal	General function prediction only	Cellular Component: membrane (GO:0016020);;	--	--	Function unknown	Protein of unknown function (DUF1624)	--	Function unknown	PREDICTED: heparan-alpha-glucosaminide N-acetyltransferase [Oryza sativa Japonica Group]	cellular component: membrane (GO:0016020)

## Sheet: novel_miR_32
#ID	miRNA_Seq	miRNA_Length	pZJP055-1	pZJP055-2	pZJP055-3	wt-rep1	wt-rep2	wt-rep3	FDR	log2FC	regulated	Target_gene	pZJP055-1_FPKM	pZJP055-2_FPKM	pZJP055-3_FPKM	wt-rep1_FPKM	wt-rep2_FPKM	wt-rep3_FPKM	wt-rep1_wt-rep2_wt-rep3_vs_pZJP055-1_pZJP055-2_pZJP055-3_DESeq_FDR	wt-rep1_wt-rep2_wt-rep3_vs_pZJP055-1_pZJP055-2_pZJP055-3_DESeq_log2FC	wt-rep1_wt-rep2_wt-rep3_vs_pZJP055-1_pZJP055-2_pZJP055-3_DESeq_(FDR_0.01_FC_2)_regulated	COG_class_annotation	GO_annotation	KEGG_annotation	KEGG_pathway_annotation	KOG_class_annotation	Pfam_annotation	Swiss_Prot_annotation	eggNOG_class_annotation	NR_annotation	GO_second_level_annotation
novel_miR_32	UGGUGAUAAGGGUGUAGCUCUG	22	1748.57	1518.85	1853.68	527.355	148.75	584.82	0.000233685	1.43405	up	LOC_Os02g39910	0.424953	0.498724	0.505258	0.389884	0.560488	0.737115	1	-0.0903303	normal	--	Molecular Function: voltage-gated potassium channel activity (GO:0005249);; Cellular Component: mitochondrion (GO:0005739);; Biological Process: potassium ion transport (GO:0006813);; Cellular Component: voltage-gated potassium channel complex (GO:0008076);; Biological Process: cellular metabolic process (GO:0044237);; Cellular Component: nuclear part (GO:0044428);; Cellular Component: cytoplasmi…	--	--	General function prediction only	BTB/POZ domain	BTB/POZ domain-containing protein At2g24240 OS=Arabidopsis thaliana OX=3702 GN=At2g24240 PE=2 SV=1	Function unknown	PREDICTED: BTB/POZ domain-containing protein At4g30940 [Oryza sativa Japonica Group]	biological process: cellular process (GO:0009987);; biological process: single-organism process (GO:0044699);; biological process: localization (GO:0051179);; biological process: biological regulation (GO:0065007);; molecular function: transporter activity (GO:0005215);; cellular component: cell (GO:0005623);; cellular component: organelle (GO:0043226);; cellular component: cell part (GO:0044464)…
novel_miR_32	AAAUGAUGAGAUAUACUGACGUGU	24	0	0	0	312.045	264.031	161.037	1.49e-28	-3.6544	down	LOC_Os12g09580	7.06621	6.67638	5.97378	7.27218	8.0407	6.41666	1	0.00727534	normal	--	Molecular Function: binding (GO:0005488);; Cellular Component: cytoplasm (GO:0005737);; Cellular Component: endoplasmic reticulum (GO:0005783);; Cellular Component: cytosol (GO:0005829);; Biological Process: multicellular organism development (GO:0007275);; Biological Process: virus induced gene silencing (GO:0009616);; Biological Process: wax biosynthetic process (GO:0010025);; Biological Proces…	--	--	--	XS domain;; XS zinc finger domain	Protein SUPPRESSOR OF GENE SILENCING 3 homolog OS=Oryza sativa subsp. japonica OX=39947 GN=SGS3 PE=3 SV=1	Function unknown	PREDICTED: protein SUPPRESSOR OF GENE SILENCING 3 homolog [Oryza sativa Japonica Group]	molecular function: binding (GO:0005488);; cellular component: cell (GO:0005623);; cellular component: cell part (GO:0044464);; cellular component: organelle (GO:0043226);; biological process: multicellular organismal process (GO:0032501);; biological process: developmental process (GO:0032502);; biological process: single-organism process (GO:0044699);; biological process: immune system process …
