# Supplementary material for: Efficient deletion of multiple circle RNA loci by CRISPR‐Cas9 reveals Os06circ02797 as a putative sponge for OsMIR408 in rice
Source: Plant Biotechnol J. 2021 Jan 28;19(6):1240–52. doi: 10.1111/pbi.13544 (PMC8196656; doi:10.1111/pbi.13544)
Supplement: Supplementary file 7 — Table S6 The differential expression miRNAs and their potential targets in os05circ02465∆1 mutants. [file PBI-19-1240-s003.xlsx]

## Sheet: down regulated osa-miR1861d
#ID	miRNA_Seq	miRNA_Length	pZJP057-1	pZJP057-2	pZJP057-3	wt-rep1	wt-rep2	wt-rep3	FDR	log2FC	regulated	Target_gene	pZJP057-1_FPKM	pZJP057-2_FPKM	pZJP057-3_FPKM	wt-rep1_FPKM	wt-rep2_FPKM	wt-rep3_FPKM	wt-rep1_wt-rep2_wt-rep3_vs_pZJP057-1_pZJP057-2_pZJP057-3_DESeq_FDR	wt-rep1_wt-rep2_wt-rep3_vs_pZJP057-1_pZJP057-2_pZJP057-3_DESeq_log2FC	wt-rep1_wt-rep2_wt-rep3_vs_pZJP057-1_pZJP057-2_pZJP057-3_DESeq_(FDR_0.01_FC_2)_regulated	COG_class_annotation	GO_annotation	KEGG_annotation	KEGG_pathway_annotation	KOG_class_annotation	Pfam_annotation	Swiss_Prot_annotation	eggNOG_class_annotation	NR_annotation	GO_second_level_annotation
osa-miR1861d	UGGUCUUGAGGCAGGAACUGAG	22	470.927	241.479	141.899	577.283	669.374	1234.62	0.0197447	-0.967376	down	LOC_Os01g42640	0	0	0	0	0	0	--	--	--	Translation, ribosomal structure and biogenesis	Molecular Function: structural constituent of ribosome (GO:0003735);; Molecular Function: cytochrome-c oxidase activity (GO:0004129);; Cellular Component: mitochondrial envelope (GO:0005740);; Biological Process: DNA-templated transcription, elongation (GO:0006354);; Biological Process: translation (GO:0006412);; Biological Process: pyrimidine ribonucleotide biosynthetic process (GO:0009220);; Ce…	K02948|3.45461e-136|osa:4325316|K02948 small subunit ribosomal protein S11 | (RefSeq) probable ribosomal protein S11, mitochondrial	Ribosome (ko03010)	--	Ribosomal protein S11	Probable ribosomal protein S11, mitochondrial OS=Arabidopsis thaliana OX=3702 GN=NFD3 PE=2 SV=1	Translation, ribosomal structure and biogenesis	putative small subunit ribosomal protein [Oryza sativa Japonica Group]	molecular function: structural molecule activity (GO:0005198);; biological process: metabolic process (GO:0008152);; biological process: single-organism process (GO:0044699);; biological process: localization (GO:0051179);; molecular function: catalytic activity (GO:0003824);; molecular function: transporter activity (GO:0005215);; molecular function: electron carrier activity (GO:0009055);; cell…
												LOC_Os01g54300	6.38249	4.65299	4.3132	4.46296	6.83389	6.2498	1	-0.115092	normal	Carbohydrate transport and metabolism	Cellular Component: extracellular region (GO:0005576);; Cellular Component: plasma membrane (GO:0005886);; Biological Process: carbohydrate metabolic process (GO:0005975);; Biological Process: iron ion transport (GO:0006826);; Biological Process: cellular iron ion homeostasis (GO:0006879);; Biological Process: seed germination (GO:0009845);; Biological Process: determination of bilateral symmetry…	K19355|0|osa:4326178|K19355 mannan endo-1,4-beta-mannosidase [EC:3.2.1.78] | (RefSeq) MAN2, OsMAN2, P0481E12.1; mannan endo-1,4-beta-mannosidase 2	Fructose and mannose metabolism (ko00051)	--	Cellulase (glycosyl hydrolase family 5)	Mannan endo-1,4-beta-mannosidase 2 OS=Oryza sativa subsp. japonica OX=39947 GN=MAN2 PE=2 SV=2	Carbohydrate transport and metabolism	PREDICTED: mannan endo-1,4-beta-mannosidase 2 [Oryza sativa Japonica Group]	cellular component: extracellular region (GO:0005576);; cellular component: cell (GO:0005623);; cellular component: membrane (GO:0016020);; cellular component: cell part (GO:0044464);; biological process: metabolic process (GO:0008152);; biological process: localization (GO:0051179);; biological process: cellular process (GO:0009987);; biological process: single-organism process (GO:0044699);; bi…
												LOC_Os03g49260	0.254549	0.070563	0	0	0	0	--	--	--	--	Molecular Function: iron ion binding (GO:0005506);; Cellular Component: chloroplast (GO:0009507);; Biological Process: response to wounding (GO:0009611);; Biological Process: jasmonic acid biosynthetic process (GO:0009695);; Biological Process: response to abscisic acid (GO:0009737);; Biological Process: response to jasmonic acid (GO:0009753);; Biological Process: defense response to bacterium, i…	K15718|0|osa:4333818|K15718 linoleate 9S-lipoxygenase [EC:1.13.11.58] | (RefSeq) LOX3, r9-LOX1; linoleate 9S-lipoxygenase 1	Linoleic acid metabolism (ko00591)	--	Lipoxygenase;; PLAT/LH2 domain	Linoleate 9S-lipoxygenase 1 OS=Oryza sativa subsp. japonica OX=39947 GN=Os03g0699700 PE=2 SV=2	Posttranslational modification, protein turnover, chaperones	lipoxygenase-1 [Oryza sativa Japonica Group]	molecular function: binding (GO:0005488);; cellular component: cell (GO:0005623);; cellular component: organelle (GO:0043226);; cellular component: cell part (GO:0044464);; biological process: response to stimulus (GO:0050896);; biological process: metabolic process (GO:0008152);; biological process: cellular process (GO:0009987);; biological process: single-organism process (GO:0044699);; biolog…
												LOC_Os03g52860	1.84213	0.195433	0.731248	3.54964	2.60983	1.01132	1	-1.34475	normal	--	Molecular Function: iron ion binding (GO:0005506);; Cellular Component: chloroplast (GO:0009507);; Biological Process: response to wounding (GO:0009611);; Biological Process: jasmonic acid biosynthetic process (GO:0009695);; Biological Process: response to abscisic acid (GO:0009737);; Biological Process: response to jasmonic acid (GO:0009753);; Biological Process: defense response to bacterium, i…	K15718|0|osa:4334049|K15718 linoleate 9S-lipoxygenase [EC:1.13.11.58] | (RefSeq) LOX1.1; linoleate 9S-lipoxygenase 2	Linoleic acid metabolism (ko00591)	--	Lipoxygenase;; PLAT/LH2 domain	Linoleate 9S-lipoxygenase 2 OS=Oryza sativa subsp. japonica OX=39947 GN=LOX1.1 PE=2 SV=2	Function unknown	PREDICTED: linoleate 9S-lipoxygenase 2 [Oryza sativa Japonica Group]	molecular function: binding (GO:0005488);; cellular component: cell (GO:0005623);; cellular component: organelle (GO:0043226);; cellular component: cell part (GO:0044464);; biological process: response to stimulus (GO:0050896);; biological process: metabolic process (GO:0008152);; biological process: cellular process (GO:0009987);; biological process: single-organism process (GO:0044699);; biolog…
												LOC_Os04g12830	4.19741	3.79677	3.21778	4.46708	3.47644	3.10064	1	0.109415	normal	--	Molecular Function: binding (GO:0005488);; Biological Process: defense response (GO:0006952);; Biological Process: cellular process (GO:0009987);; Molecular Function: ADP binding (GO:0043531);; Cellular Component: cell part (GO:0044464);; Biological Process: innate immune response (GO:0045087);;	--	--	Signal transduction mechanisms	NB-ARC domain	Disease resistance protein RPP13 OS=Arabidopsis thaliana OX=3702 GN=RPP13 PE=2 SV=2	--	hypothetical protein OsJ_13819 [Oryza sativa Japonica Group]	molecular function: binding (GO:0005488);; biological process: response to stimulus (GO:0050896);; biological process: cellular process (GO:0009987);; cellular component: cell part (GO:0044464);; biological process: immune system process (GO:0002376)
												LOC_Os05g27520	4.41045	3.76131	3.24905	3.57059	4.00521	4.25925	1	-0.0137238	normal	--	Biological Process: mitotic cell cycle (GO:0000278);; Biological Process: response to superoxide (GO:0000303);; Molecular Function: G-protein coupled receptor binding (GO:0001664);; Biological Process: G-protein coupled receptor signaling pathway, coupled to S1P second messenger (GO:0001789);; Molecular Function: GTPase activity (GO:0003924);; Molecular Function: signal transducer activity (GO:00…	--	--	Cell cycle control, cell division, chromosome partitioning;; Signal transduction mechanisms	G-protein alpha subunit	Guanine nucleotide-binding protein alpha-1 subunit OS=Oryza sativa subsp. japonica OX=39947 GN=GPA1 PE=1 SV=2	Function unknown	PREDICTED: putative guanine nucleotide-binding protein subunit alpha isoform X3 [Oryza sativa Japonica Group]	biological process: cellular process (GO:0009987);; biological process: single-organism process (GO:0044699);; biological process: response to stimulus (GO:0050896);; molecular function: binding (GO:0005488);; biological process: signaling (GO:0023052);; biological process: biological regulation (GO:0065007);; molecular function: catalytic activity (GO:0003824);; molecular function: signal transd…
												LOC_Os05g51790	10.6876	8.87805	6.84797	9.3313	10.4599	8.4687	1	0.0132733	normal	Cell cycle control, cell division, chromosome partitioning	Biological Process: reproduction (GO:0000003);; Biological Process: double-strand break repair via homologous recombination (GO:0000724);; Molecular Function: ATP binding (GO:0005524);; Cellular Component: nucleus (GO:0005634);; Biological Process: DNA metabolic process (GO:0006259);; Biological Process: regulation of transcription, DNA-templated (GO:0006355);; Biological Process: cellular protei…	--	--	Chromatin structure and dynamics;; Cell cycle control, cell division, chromosome partitioning;; Replication, recombination and repair	RecF/RecN/SMC N terminal domain;; AAA domain;; AAA domain, putative AbiEii toxin, Type IV TA system;; AAA ATPase domain;; P-loop containing region of AAA domain	Structural maintenance of chromosomes protein 5 OS=Arabidopsis thaliana OX=3702 GN=SMC5 PE=2 SV=1	Cell cycle control, cell division, chromosome partitioning	PREDICTED: structural maintenance of chromosomes protein 5 [Oryza sativa Japonica Group]	biological process: reproduction (GO:0000003);; biological process: metabolic process (GO:0008152);; biological process: cellular process (GO:0009987);; biological process: response to stimulus (GO:0050896);; molecular function: binding (GO:0005488);; cellular component: cell (GO:0005623);; cellular component: organelle (GO:0043226);; cellular component: cell part (GO:0044464);; biological proces…
												LOC_Os06g07830	105.439	78.8549	68.7813	81.617	94.5682	83.9957	1	0.0337869	normal	--	Molecular Function: protein binding (GO:0005515);; Molecular Function: 1-phosphatidylinositol binding (GO:0005545);; Cellular Component: plasma membrane (GO:0005886);; Biological Process: cellular component organization (GO:0016043);; Cellular Component: clathrin coat (GO:0030118);; Molecular Function: clathrin binding (GO:0030276);; Cellular Component: intracellular organelle (GO:0043229);; Biol…	--	--	Signal transduction mechanisms;; Intracellular trafficking, secretion, and vesicular transport	ANTH domain	Putative clathrin assembly protein At5g35200 OS=Arabidopsis thaliana OX=3702 GN=At5g35200 PE=1 SV=1	Intracellular trafficking, secretion, and vesicular transport	PREDICTED: putative clathrin assembly protein At5g35200 [Oryza sativa Japonica Group]	molecular function: binding (GO:0005488);; cellular component: cell (GO:0005623);; cellular component: membrane (GO:0016020);; cellular component: cell part (GO:0044464);; biological process: cellular process (GO:0009987);; biological process: cellular component organization or biogenesis (GO:0071840);; cellular component: macromolecular complex (GO:0032991);; cellular component: membrane part (G…
												LOC_Os06g15670	0	0	0	0	0.006807	0	--	--	--	--	Molecular Function: DNA binding (GO:0003677);; Cellular Component: nucleus (GO:0005634);; Cellular Component: mitochondrion (GO:0005739);; Biological Process: RNA modification (GO:0009451);; Biological Process: chloroplast organization (GO:0009658);; Biological Process: growth (GO:0040007);; Molecular Function: protein dimerization activity (GO:0046983);;	--	--	--	--	--	--	hypothetical protein [Oryza sativa Japonica Group]	molecular function: binding (GO:0005488);; cellular component: cell (GO:0005623);; cellular component: organelle (GO:0043226);; cellular component: cell part (GO:0044464);; biological process: metabolic process (GO:0008152);; biological process: cellular process (GO:0009987);; biological process: cellular component organization or biogenesis (GO:0071840);; biological process: growth (GO:0040007)
												LOC_Os07g07560	16.8569	16.1179	14.1395	17.1492	17.7957	15.7195	1	-0.0172381	normal	General function prediction only	Molecular Function: protein kinase activity (GO:0004672);; Molecular Function: protein serine/threonine kinase activity (GO:0004674);; Molecular Function: binding (GO:0005488);; Molecular Function: ATP binding (GO:0005524);; Biological Process: protein phosphorylation (GO:0006468);; Biological Process: anion transport (GO:0006820);; Biological Process: response to abscisic acid (GO:0009737);; Bio…	--	--	Signal transduction mechanisms	Protein kinase domain;; Protein tyrosine kinase	Casein kinase 1-like protein HD16 OS=Oryza sativa subsp. japonica OX=39947 GN=HD16 PE=1 SV=1	Signal transduction mechanisms	PREDICTED: uncharacterized protein LOC4342515 [Oryza sativa Japonica Group]	biological process: metabolic process (GO:0008152);; biological process: cellular process (GO:0009987);; molecular function: catalytic activity (GO:0003824);; molecular function: binding (GO:0005488);; biological process: localization (GO:0051179);; biological process: response to stimulus (GO:0050896);; biological process: signaling (GO:0023052);; biological process: single-organism process (GO:…
												LOC_Os07g41200	5.40703	3.55712	4.12358	4.47152	4.59733	6.08471	1	-0.103508	normal	--	Biological Process: cell growth (GO:0016049);; Biological Process: developmental growth (GO:0048589);; Biological Process: anatomical structure development (GO:0048856);;	--	--	--	Domain of unknown function (DUF4378)	Protein LONGIFOLIA 1 OS=Arabidopsis thaliana OX=3702 GN=LNG1 PE=1 SV=1	Function unknown	PREDICTED: protein LONGIFOLIA 1 [Oryza sativa Japonica Group]	biological process: cellular process (GO:0009987);; biological process: growth (GO:0040007);; biological process: single-organism process (GO:0044699);; biological process: developmental process (GO:0032502)
												LOC_Os08g11120	0	0	0	0	0	0	--	--	--	--	Molecular Function: nucleic acid binding (GO:0003676);; Molecular Function: catalytic activity (GO:0003824);; Biological Process: DNA metabolic process (GO:0006259);; Cellular Component: intracellular membrane-bounded organelle (GO:0043231);; Cellular Component: cytoplasmic part (GO:0044444);;	--	--	General function prediction only	--	--	Function unknown	OSJNBa0039G19.2 [Oryza sativa Japonica Group]	molecular function: binding (GO:0005488);; molecular function: catalytic activity (GO:0003824);; biological process: metabolic process (GO:0008152);; biological process: cellular process (GO:0009987);; cellular component: cell (GO:0005623);; cellular component: organelle (GO:0043226);; cellular component: cell part (GO:0044464)
												LOC_Os09g09500	0.643578	0.579594	0.495922	0.605009	0.617579	0.55231	1	0.0358222	normal	Signal transduction mechanisms	Biological Process: MAPK cascade (GO:0000165);; Molecular Function: transmembrane receptor protein serine/threonine kinase activity (GO:0004675);; Molecular Function: binding (GO:0005488);; Molecular Function: ATP binding (GO:0005524);; Cellular Component: mitochondrion (GO:0005739);; Cellular Component: plasma membrane (GO:0005886);; Biological Process: regulation of transcription, DNA-templated…	--	--	--	Legume lectin domain;; Protein kinase domain;; Protein tyrosine kinase	L-type lectin-domain containing receptor kinase IV.1 OS=Arabidopsis thaliana OX=3702 GN=LECRK41 PE=2 SV=1	Signal transduction mechanisms	PREDICTED: L-type lectin-domain containing receptor kinase IV.1-like [Oryza sativa Japonica Group]	biological process: metabolic process (GO:0008152);; biological process: cellular process (GO:0009987);; biological process: signaling (GO:0023052);; biological process: single-organism process (GO:0044699);; biological process: response to stimulus (GO:0050896);; biological process: biological regulation (GO:0065007);; molecular function: catalytic activity (GO:0003824);; molecular function: sig…
												LOC_Os09g32380	7.11947	7.17714	5.11346	6.7485	6.9817	6.55948	1	0.0158101	normal	--	Molecular Function: DNA binding (GO:0003677);; Molecular Function: protein dimerization activity (GO:0046983);;	--	--	--	Protein of unknown function (DUF 659);; hAT family C-terminal dimerisation region;; BED zinc finger	--	Function unknown	PREDICTED: uncharacterized protein LOC4347477 [Oryza sativa Japonica Group]	molecular function: binding (GO:0005488)
												LOC_Os10g13690	0	0.017906	0	0	0	0	--	--	--	--	Molecular Function: DNA binding (GO:0003677);; Biological Process: DNA recombination (GO:0006310);; Molecular Function: zinc ion binding (GO:0008270);; Cellular Component: plastid (GO:0009536);; Biological Process: DNA integration (GO:0015074);; Cellular Component: membrane (GO:0016020);; Molecular Function: hydrolase activity (GO:0016787);;	--	--	General function prediction only	Reverse transcriptase (RNA-dependent DNA polymerase);; gag-polypeptide of LTR copia-type	Retrovirus-related Pol polyprotein from transposon RE2 OS=Arabidopsis thaliana OX=3702 GN=RE2 PE=4 SV=1	Replication, recombination and repair	retrotransposon protein, putative, Ty1-copia subclass [Oryza sativa Japonica Group]	molecular function: binding (GO:0005488);; biological process: metabolic process (GO:0008152);; biological process: cellular process (GO:0009987);; cellular component: cell (GO:0005623);; cellular component: organelle (GO:0043226);; cellular component: cell part (GO:0044464);; cellular component: membrane (GO:0016020);; molecular function: catalytic activity (GO:0003824)
												LOC_Os11g34750	1.1801	1.24802	1.10617	1.66998	1.40606	1.36913	1	-0.25142	normal	Coenzyme transport and metabolism;; Signal transduction mechanisms	Molecular Function: transferase activity, transferring phosphorus-containing groups (GO:0016772);; Biological Process: regulation of metabolic process (GO:0019222);; Cellular Component: cell part (GO:0044464);; Biological Process: organic substance metabolic process (GO:0071704);;	K08869|0|dosa:Os11t0549635-00|K08869 aarF domain-containing kinase | (RAP-DB) Os11g0549635; Similar to ABC1 family protein.	--	General function prediction only	ABC1 family	Putative ABC1 protein At2g40090 OS=Arabidopsis thaliana OX=3702 GN=At2g40090 PE=2 SV=2	Function unknown	ABC1 family protein [Oryza sativa Japonica Group]	molecular function: catalytic activity (GO:0003824);; biological process: biological regulation (GO:0065007);; cellular component: cell part (GO:0044464);; biological process: metabolic process (GO:0008152)
												LOC_Os11g34830	0	0	0	0	0	0	--	--	--	Coenzyme transport and metabolism;; Signal transduction mechanisms	Biological Process: maltose metabolic process (GO:0000023);; Cellular Component: endosome (GO:0005768);; Cellular Component: Golgi apparatus (GO:0005794);; Cellular Component: trans-Golgi network (GO:0005802);; Biological Process: anaerobic respiration (GO:0009061);; Biological Process: determination of bilateral symmetry (GO:0009855);; Biological Process: polarity specification of adaxial/abaxia…	--	--	General function prediction only	ABC1 family	Putative ABC1 protein At2g40090 OS=Arabidopsis thaliana OX=3702 GN=At2g40090 PE=2 SV=2	Function unknown	ABC1 family protein [Oryza sativa Japonica Group]	biological process: metabolic process (GO:0008152);; biological process: cellular process (GO:0009987);; biological process: single-organism process (GO:0044699);; cellular component: cell (GO:0005623);; cellular component: organelle (GO:0043226);; cellular component: cell part (GO:0044464);; cellular component: organelle part (GO:0044422);; biological process: multicellular organismal process (G…

## Sheet: down regulated osa-miR1861b
#ID	miRNA_Seq	miRNA_Length	pZJP057-1	pZJP057-2	pZJP057-3	wt-rep1	wt-rep2	wt-rep3	FDR	log2FC	regulated	Target_gene	pZJP057-1_FPKM	pZJP057-2_FPKM	pZJP057-3_FPKM	wt-rep1_FPKM	wt-rep2_FPKM	wt-rep3_FPKM	wt-rep1_wt-rep2_wt-rep3_vs_pZJP057-1_pZJP057-2_pZJP057-3_DESeq_FDR	wt-rep1_wt-rep2_wt-rep3_vs_pZJP057-1_pZJP057-2_pZJP057-3_DESeq_log2FC	wt-rep1_wt-rep2_wt-rep3_vs_pZJP057-1_pZJP057-2_pZJP057-3_DESeq_(FDR_0.01_FC_2)_regulated	COG_class_annotation	GO_annotation	KEGG_annotation	KEGG_pathway_annotation	KOG_class_annotation	Pfam_annotation	Swiss_Prot_annotation	eggNOG_class_annotation	NR_annotation	GO_second_level_annotation
osa-miR1861b	CGAUCUUGAGGCAGGAACUGAG	22	497.09	250.103	238.555	730.184	773.499	1341.98	0.0011428	-1.06833	down	LOC_Os01g63810	14.3909	10.1719	11.0109	18.6031	14.0575	13.1045	1	-0.280293	normal	Carbohydrate transport and metabolism	Molecular Function: catalytic activity (GO:0003824);; Biological Process: starch metabolic process (GO:0005982);; Biological Process: metabolic process (GO:0008152);; Cellular Component: chloroplast (GO:0009507);; Molecular Function: kinase activity (GO:0016301);; Biological Process: phosphorylation (GO:0016310);; Molecular Function: starch binding (GO:2001070);;	--	--	--	Starch binding domain	--	Function unknown	PREDICTED: uncharacterized protein LOC4324752 [Oryza sativa Japonica Group]	molecular function: catalytic activity (GO:0003824);; biological process: metabolic process (GO:0008152);; biological process: cellular process (GO:0009987);; cellular component: cell (GO:0005623);; cellular component: organelle (GO:0043226);; cellular component: cell part (GO:0044464);; molecular function: binding (GO:0005488)
												LOC_Os02g46400	0.364675	0.270146	0.019506	0.104248	0.187403	0.291558	--	--	--	--	--	--	--	--	--	--	--	hypothetical protein [Oryza sativa Japonica Group]	--
												LOC_Os02g57620	95.6209	88.8898	72.3537	75.1345	74.361	84.773	1	0.211898	normal	Inorganic ion transport and metabolism	Molecular Function: binding (GO:0005488);; Biological Process: plant-type cell wall organization (GO:0009664);; Biological Process: pollen tube growth (GO:0009860);; Molecular Function: arsenite transmembrane transporter activity (GO:0015105);; Biological Process: arsenite transport (GO:0015700);; Cellular Component: integral component of membrane (GO:0016021);; Cellular Component: cytoplasmic ve…	--	--	Inorganic ion transport and metabolism	Citrate transporter;; Bacterial Na+/H+ antiporter B (NhaB)	Silicon efflux transporter LSI3 OS=Oryza sativa subsp. japonica OX=39947 GN=LSI3 PE=2 SV=1	Inorganic ion transport and metabolism	PREDICTED: putative transporter arsB [Oryza sativa Japonica Group]	molecular function: binding (GO:0005488);; biological process: cellular process (GO:0009987);; biological process: cellular component organization or biogenesis (GO:0071840);; biological process: reproduction (GO:0000003);; biological process: reproductive process (GO:0022414);; biological process: developmental process (GO:0032502);; biological process: growth (GO:0040007);; biological process: …
												LOC_Os03g10550	0	0	0	0	0	0	--	--	--	--	--	--	--	--	--	--	--	hypothetical protein LOC_Os03g10550 [Oryza sativa Japonica Group]	--
												LOC_Os03g35454	0	0	0	0	0	0	--	--	--	--	Molecular Function: RNA binding (GO:0003723);; Molecular Function: RNA-directed DNA polymerase activity (GO:0003964);; Biological Process: RNA-dependent DNA biosynthetic process (GO:0006278);; Cellular Component: plastid (GO:0009536);; Molecular Function: ion binding (GO:0043167);;	--	--	General function prediction only	Reverse transcriptase (RNA-dependent DNA polymerase)	--	Function unknown	retrotransposon protein, putative, unclassified [Oryza sativa Japonica Group]	molecular function: binding (GO:0005488);; biological process: metabolic process (GO:0008152);; biological process: cellular process (GO:0009987);; molecular function: catalytic activity (GO:0003824);; cellular component: cell (GO:0005623);; cellular component: organelle (GO:0043226);; cellular component: cell part (GO:0044464)
												LOC_Os05g40440	0	0	0	0	0	0	--	--	--	--	Molecular Function: RNA binding (GO:0003723);; Molecular Function: RNA-directed DNA polymerase activity (GO:0003964);; Cellular Component: mitochondrion (GO:0005739);; Biological Process: RNA-dependent DNA biosynthetic process (GO:0006278);;	--	--	General function prediction only	Reverse transcriptase (RNA-dependent DNA polymerase);; zinc-binding in reverse transcriptase	Putative ribonuclease H protein At1g65750 OS=Arabidopsis thaliana OX=3702 GN=At1g65750 PE=3 SV=1	Function unknown	putative reverse transcriptase [Oryza sativa Japonica Group]	molecular function: binding (GO:0005488);; biological process: metabolic process (GO:0008152);; biological process: cellular process (GO:0009987);; molecular function: catalytic activity (GO:0003824);; cellular component: cell (GO:0005623);; cellular component: organelle (GO:0043226);; cellular component: cell part (GO:0044464)
												LOC_Os06g45630	0.327834	0.222299	0.186901	0.355599	0.289269	0.195723	1	-0.119304	normal	Transcription	Biological Process: immune response-regulating signaling pathway (GO:0002764);; Molecular Function: protein serine/threonine kinase activity (GO:0004674);; Molecular Function: protein binding (GO:0005515);; Molecular Function: ATP binding (GO:0005524);; Cellular Component: plasma membrane (GO:0005886);; Biological Process: cellular protein modification process (GO:0006464);; Biological Process: p…	--	--	--	Leucine rich repeat;; Protein tyrosine kinase;; Leucine Rich repeats (2 copies);; Protein kinase domain;; Leucine Rich Repeat;; Leucine rich repeat N-terminal domain;; Leucine Rich repeat	Probable LRR receptor-like serine/threonine-protein kinase At3g47570 OS=Arabidopsis thaliana OX=3702 GN=At3g47570 PE=2 SV=1	Function unknown	PREDICTED: putative receptor-like protein kinase At3g47110 [Oryza sativa Japonica Group]	biological process: cellular process (GO:0009987);; biological process: signaling (GO:0023052);; biological process: single-organism process (GO:0044699);; biological process: response to stimulus (GO:0050896);; biological process: biological regulation (GO:0065007);; biological process: metabolic process (GO:0008152);; molecular function: catalytic activity (GO:0003824);; molecular function: bin…
												LOC_Os06g49170	0.141891	0	0.069301	0.016997	0.016354	0.018777	--	--	--	Signal transduction mechanisms	Molecular Function: protein serine/threonine kinase activity (GO:0004674);; Molecular Function: calcium ion binding (GO:0005509);; Molecular Function: ATP binding (GO:0005524);; Cellular Component: plasma membrane (GO:0005886);; Biological Process: protein phosphorylation (GO:0006468);; Biological Process: defense response (GO:0006952);; Biological Process: oligosaccharide metabolic process (GO:0…	--	--	--	Protein tyrosine kinase;; Protein kinase domain;; Wall-associated receptor kinase galacturonan-binding;; Calcium-binding EGF domain	Wall-associated receptor kinase 2 OS=Arabidopsis thaliana OX=3702 GN=WAK2 PE=1 SV=1	Signal transduction mechanisms	putative wall-associated kinase 2 [Oryza sativa Japonica Group]	biological process: metabolic process (GO:0008152);; biological process: cellular process (GO:0009987);; molecular function: catalytic activity (GO:0003824);; molecular function: binding (GO:0005488);; cellular component: cell (GO:0005623);; cellular component: membrane (GO:0016020);; cellular component: cell part (GO:0044464);; biological process: response to stimulus (GO:0050896);; biological p…
												LOC_Os06g49260	0	0	0	0	0	0	--	--	--		Molecular Function: protein serine/threonine kinase activity (GO:0004674);; Molecular Function: protein tyrosine kinase activity (GO:0004713);; Molecular Function: calcium ion binding (GO:0005509);; Molecular Function: ATP binding (GO:0005524);; Cellular Component: plasma membrane (GO:0005886);; Biological Process: protein phosphorylation (GO:0006468);; Biological Process: defense response (GO:00…	--	--	--	Protein tyrosine kinase;; Protein kinase domain;; Wall-associated receptor kinase galacturonan-binding;; Calcium-binding EGF domain	Wall-associated receptor kinase 3 OS=Arabidopsis thaliana OX=3702 GN=WAK3 PE=2 SV=2	Signal transduction mechanisms	putative serine threonine kinase [Oryza sativa Japonica Group]	biological process: metabolic process (GO:0008152);; biological process: cellular process (GO:0009987);; molecular function: catalytic activity (GO:0003824);; molecular function: binding (GO:0005488);; cellular component: cell (GO:0005623);; cellular component: membrane (GO:0016020);; cellular component: cell part (GO:0044464);; biological process: response to stimulus (GO:0050896);; biological p…
												LOC_Os07g41200	5.40703	3.55712	4.12358	4.47152	4.59733	6.08471	1	-0.103508	normal	--	Biological Process: cell growth (GO:0016049);; Biological Process: developmental growth (GO:0048589);; Biological Process: anatomical structure development (GO:0048856);;	--	--	--	Domain of unknown function (DUF4378)	Protein LONGIFOLIA 1 OS=Arabidopsis thaliana OX=3702 GN=LNG1 PE=1 SV=1	Function unknown	PREDICTED: protein LONGIFOLIA 1 [Oryza sativa Japonica Group]	biological process: cellular process (GO:0009987);; biological process: growth (GO:0040007);; biological process: single-organism process (GO:0044699);; biological process: developmental process (GO:0032502)
												LOC_Os08g26510	0	0	0	0	0	0	--	--	--	--	Molecular Function: binding (GO:0005488);; Cellular Component: plastid (GO:0009536);; Molecular Function: hydrolase activity (GO:0016787);;	--	--	General function prediction only	Reverse transcriptase (RNA-dependent DNA polymerase)	Retrovirus-related Pol polyprotein from transposon TNT 1-94 OS=Nicotiana tabacum OX=4097 PE=2 SV=1	Replication, recombination and repair	OSJNBa0065J03.14 [Oryza sativa Japonica Group]	molecular function: binding (GO:0005488);; cellular component: cell (GO:0005623);; cellular component: organelle (GO:0043226);; cellular component: cell part (GO:0044464);; molecular function: catalytic activity (GO:0003824)
												LOC_Os09g27150	0	0	0	0	0	0	--	--	--	Signal transduction mechanisms	Biological Process: response to molecule of bacterial origin (GO:0002237);; Biological Process: regulation of response to biotic stimulus (GO:0002831);; Molecular Function: protein serine/threonine kinase activity (GO:0004674);; Molecular Function: signal transducer, downstream of receptor, with serine/threonine kinase activity (GO:0004702);; Molecular Function: ATP binding (GO:0005524);; Cellula…	--	--	Signal transduction mechanisms	Protein kinase domain;; Protein tyrosine kinase;; Phosphotransferase enzyme family	Serine/threonine-protein kinase HT1 OS=Arabidopsis thaliana OX=3702 GN=HT1 PE=1 SV=1	Signal transduction mechanisms	putative serine/threonine protein kinase [Oryza sativa Japonica Group]	biological process: response to stimulus (GO:0050896);; biological process: biological regulation (GO:0065007);; biological process: metabolic process (GO:0008152);; biological process: cellular process (GO:0009987);; molecular function: catalytic activity (GO:0003824);; biological process: signaling (GO:0023052);; biological process: single-organism process (GO:0044699);; molecular function: sig…
												LOC_Os10g20610	0	0	0	0	0	0	--	--	--	Cell cycle control, cell division, chromosome partitioning;; Inorganic ion transport and metabolism;; Cell wall/membrane/envelope biogenesis	Biological Process: transition metal ion transport (GO:0000041);; Molecular Function: copper ion binding (GO:0005507);; Biological Process: vegetative to reproductive phase transition of meristem (GO:0010228);; Cellular Component: cytoplasmic vesicle (GO:0016023);; Biological Process: xylan metabolic process (GO:0045491);; Biological Process: lignin catabolic process (GO:0046274);; Biological Pro…	--	--	Secondary metabolites biosynthesis, transport and catabolism	Multicopper oxidase;; Multicopper oxidase;; Multicopper oxidase	Laccase-15 OS=Oryza sativa subsp. japonica OX=39947 GN=LAC15 PE=2 SV=1	Secondary metabolites biosynthesis, transport and catabolism	PREDICTED: laccase-15 [Oryza sativa Japonica Group]	biological process: localization (GO:0051179);; molecular function: binding (GO:0005488);; biological process: reproduction (GO:0000003);; biological process: reproductive process (GO:0022414);; biological process: developmental process (GO:0032502);; biological process: metabolic process (GO:0008152);; biological process: cellular process (GO:0009987);; biological process: single-organism proces…
