# Supplementary material for: Efficient deletion of multiple circle RNA loci by CRISPR‐Cas9 reveals Os06circ02797 as a putative sponge for OsMIR408 in rice
Source: Plant Biotechnol J. 2021 Jan 28;19(6):1240–52. doi: 10.1111/pbi.13544 (PMC8196656; doi:10.1111/pbi.13544)
Supplement: Supplementary file 8 — Table S7 KEGG enrichment for the differentially expressed genes in four rice circRNA mutants. [file PBI-19-1240-s010.xlsx]

## Sheet: os02circ25329∆1
#KEGG_n	5	KEGG_N	4500
#Pathway	ko_ID	Selected_gene_in_Pathway	AllGene_in_Pathway	Selected_gene_in_All_pathways	AllGene_in_All_pathways	KEGG_Orthology	Gene_id	GO
Glutathione metabolism	ko00480	2	87	5	4500	K00799+K00434	LOC_Os03g17480	Protein IN2-1 homolog A
							LOC_Os04g14680	Probable L-ascorbate peroxidase 3, peroxisomal

## Sheet: os06circ02797∆1
#KEGG_n	23	KEGG_N	4500
#Pathway	ko_ID	Selected_gene_in_Pathway	AllGene_in_Pathway	Selected_gene_in_All_pathways	AllGene_in_All_pathways	KEGG_Orthology	Gene_id	GO
Ribosome	ko03010	7	378	23	4500	K02871+K02904+K02867+K02926+K02988+K02879+K02935	LOC_Os01g54540	50S ribosomal protein L13, chloroplastic
							LOC_Os02g51790	50S ribosomal protein L29, chloroplastic
							LOC_Os03g03020	50S ribosomal protein L11, chloroplastic
							LOC_Os03g15870	50S ribosomal protein L4, chloroplastic
							LOC_Os03g34040	30S ribosomal protein S5, chloroplastic
							LOC_Os03g60100	50S ribosomal protein L17, chloroplastic
							LOC_Os05g49320	50S ribosomal protein L12, chloroplastic
Cysteine and methionine metabolism	ko00270	4	114	23	4500	K01762+K00928+K12524+K08967	LOC_Os01g09700	1-aminocyclopropane-1-carboxylate synthase 7
							LOC_Os03g63330	Aspartokinase 1, chloroplastic
							LOC_Os09g12290	Bifunctional aspartokinase/homoserine dehydrogenase 2, chloroplastic
							LOC_Os10g28350	1,2-dihydroxy-3-keto-5-methylthiopentene dioxygenase 1
Biosynthesis of amino acids	ko01230	4	233	23	4500	K14682+K00928+K00053+K12524	LOC_Os03g31690	Probable amino-acid acetyltransferase NAGS1, chloroplastic
							LOC_Os03g63330	Aspartokinase 1, chloroplastic
							LOC_Os05g49800	Ketol-acid reductoisomerase, chloroplastic
							LOC_Os09g12290	Bifunctional aspartokinase/homoserine dehydrogenase 2, chloroplastic
2-Oxocarboxylic acid metabolism	ko01210	3	51	23	4500	K14682+K00928+K00053	LOC_Os03g31690	Probable amino-acid acetyltransferase NAGS1, chloroplastic
							LOC_Os03g63330	Aspartokinase 1, chloroplastic
							LOC_Os05g49800	Ketol-acid reductoisomerase, chloroplastic
Lysine biosynthesis	ko00300	2	16	23	4500	K00928+K12524	LOC_Os03g63330	Aspartokinase 1, chloroplastic
							LOC_Os09g12290	Bifunctional aspartokinase/homoserine dehydrogenase 2, chloroplastic
Monobactam biosynthesis	ko00261	2	12	23	4500	K00928+K12524	LOC_Os03g63330	Aspartokinase 1, chloroplastic
							LOC_Os09g12290	Bifunctional aspartokinase/homoserine dehydrogenase 2, chloroplastic

## Sheet: os03circ00204∆1
#KEGG_n	18	KEGG_N	4500
#Pathway	ko_ID	Selected_gene_in_Pathway	AllGene_in_Pathway	Selected_gene_in_All_pathways	AllGene_in_All_pathways	KEGG_Orthology	Gene_id	GO
Photosynthesis	ko00195	5	111	18	4500	K02639+K02689+K02689+K02690+K02108	LOC_Os01g64120	Ferredoxin-6, chloroplasti
							LOC_Os05g01675	Photosystem I P700 chlorophyll a apoprotein A1
							LOC_Os10g38229	Photosystem I P700 chlorophyll a apoprotein A1
							LOC_Os10g38234	Photosystem I P700 chlorophyll a apoprotein A2
							LOC_Os10g38276	ATP synthase subunit a, chloroplastic
Biosynthesis of amino acids	ko01230	4	233	18	4500	K01733+K14682+K00928+K12524	LOC_Os01g49890	Threonine synthase, chloroplastic
							LOC_Os03g31690	Probable amino-acid acetyltransferase NAGS1, chloroplastic
							LOC_Os03g63330	Aspartokinase 1, chloroplastic
							LOC_Os09g12290	Bifunctional aspartokinase/homoserine dehydrogenase 2, chloroplastic
Glycine, serine and threonine metabolism	ko00260	3	67	18	4500	K01733+K00928+K12524	LOC_Os01g49890	Threonine synthase, chloroplastic
							LOC_Os03g63330	Aspartokinase 1, chloroplastic
							LOC_Os09g12290	Bifunctional aspartokinase/homoserine dehydrogenase 2, chloroplastic
Lysine biosynthesis	ko00300	2	16	18	4500	K00928+K12524	LOC_Os03g63330	Aspartokinase 1, chloroplastic
							LOC_Os09g12290	Bifunctional aspartokinase/homoserine dehydrogenase 2, chloroplastic
Monobactam biosynthesis	ko00261	2	12	18	4500	K00928+K12524	LOC_Os03g63330	Aspartokinase 1, chloroplastic
							LOC_Os09g12290	Bifunctional aspartokinase/homoserine dehydrogenase 2, chloroplastic

## Sheet: os05circ02465∆1
#KEGG_n	11	KEGG_N	4500
#Pathway	ko_ID	Selected_gene_in_Pathway	AllGene_in_Pathway	Selected_gene_in_All_pathways	AllGene_in_All_pathways	KEGG_Orthology	Gene_id	GO
Photosynthesis	ko00195	7	111	11	4500	K02690+K02703+K02703+K02704+K02635+K02690+K02108	LOC_Os01g57962	Chloroplast photosystem I P700 apoprotein A2
							LOC_Os04g16770	Photosystem II protein D1,Photosynthetic reaction centre protein
							LOC_Os08g35420	Photosystem II protein D1,Photosynthetic reaction centre protein
							LOC_Os10g21310	Photosystem II protein,Photosystem II CP47 reaction center protein
							LOC_Os10g21324	Cytochrome b6
							LOC_Os10g38234	Photosystem I P700 chlorophyll a apoprotein A2
							LOC_Os10g38276	ATP synthase subunit a, chloroplastic
