# Supplementary material for: Efficient deletion of multiple circle RNA loci by CRISPR‐Cas9 reveals Os06circ02797 as a putative sponge for OsMIR408 in rice
Source: Plant Biotechnol J. 2021 Jan 28;19(6):1240–52. doi: 10.1111/pbi.13544 (PMC8196656; doi:10.1111/pbi.13544)
Supplement: Supplementary file 9 — Table S8 Bioinformatics analysis rice miRNAs potentially targeted by Os06circ02797. [file PBI-19-1240-s009.xlsx]

## Sheet: Sheet1
Target	Position	Query	Position	Energy	Expression of query miRNA based on small RNA seq.)
Os06circ02797	59 -- 73	osa-miR5806	18 -- 4	-15.9897	no expression
Os06circ02797	173 -- 192	osa-miR396a-3p,b-3p	18 -- 1	-15.1281	normal
Os06circ02797	20 -- 39	osa-miR2873b	19 -- 1	-14.7849	normal
Os06circ02797	123 -- 139	osa-miR160a-3p,b-3p,c-3p,d-3p	20 -- 4	-14.7764	normal
Os06circ02797	4 -- 14	osa-miR2091-5p	20 -- 10	-14.3607	no expression
Os06circ02797	220 -- 237	osa-miR5508	21 -- 6	-14.2495	no expression
Os06circ02797	173 -- 186	osa-miR395u	14 -- 1	-14.2363	no expression
Os06circ02797	20 -- 40	osa-miR5079a,b	21 -- 1	-14.0667	normal
Os06circ02797	207 -- 231	osa-miR1879	23 -- 2	-13.8186	normal
Os06circ02797	29 -- 43	osa-miR5145	18 -- 3	-13.6958	no expression
Os06circ02797	307 -- 327	osa-miR166l-5p	17 -- 1	-13.3478	normal
Os06circ02797	147 -- 170	osa-miR5501	20 -- 2	-13.2927	normal
Os06circ02797	170 -- 179	osa-miR5151	15 -- 6	-13.2445	no expression
Os06circ02797	1 -- 12	osa-miR5149	13 -- 1	-13.19	no expression
Os06circ02797	208 -- 231	osa-miR1851	21 -- 1	-12.8661	normal
Os06circ02797	58 -- 73	osa-miR5507	16 -- 1	-12.8224	no expression
Os06circ02797	22 -- 37	osa-miR1440b	20 -- 5	-12.7139	normal
Os06circ02797	196 -- 219	osa-miR1874-3p	23 -- 1	-12.6085	no expression
Os06circ02797	18 -- 41	osa-miR2873a	24 -- 3	-12.5755	no expression
Os06circ02797	142 -- 152	osa-miR171g	12 -- 2	-12.5074	no expression
Os06circ02797	295 -- 311	osa-miR2868	18 -- 3	-12.4693	no expression
Os06circ02797	173 -- 190	osa-miR396c-3p	18 -- 3	-12.3602	no expression
Os06circ02797	118 -- 134	osa-miR2875	21 -- 5	-12.2956	no expression
Os06circ02797	194 -- 213	osa-miR167a-5p,b,c-5p,d-5p,e-5p,f, g,h-5p,i-5p,j	20 -- 1	-12.2441	no expression
Os06circ02797	87 -- 106	osa-miR164c	21 -- 2	-12.1911	normal
Os06circ02797	2 -- 17	osa-miR6248	21 -- 1	-12.0326	no expression
Os06circ02797	231 -- 243	osa-miR528-5p	14 -- 2	-12.0046	no expression
Os06circ02797	297 -- 315	osa-miR5830	20 -- 2	-11.954	no expression
Os06circ02797	172 -- 183	osa-miR6253	21 -- 10	-11.9144	no expression
Os06circ02797	310 -- 327	osa-miR5807	23 -- 5	-11.857	no expression
Os06circ02797	259 -- 270	osa-miR6247	14 -- 2	-11.7833	normal
Os06circ02797	299 -- 323	osa-miR1881	24 -- 3	-11.7584	no expression
Os06circ02797	260 -- 272	osa-miR531b	19 -- 7	-11.7515	normal
Os06circ02797	310 -- 328	osa-miR1850.1	20 -- 1	-11.6157	normal
Os06circ02797	253 -- 266	osa-miR11342-3p	22 -- 8	-11.6097	normal
Os06circ02797	248 -- 268	osa-miR2118o,d	21 -- 4	-11.56	no expression
Os06circ02797	253 -- 266	osa-miR11338-3p	24 -- 10	-11.5551	normal
Os06circ02797	253 -- 266	osa-miR11341-3p	24 -- 10	-11.5551	normal
Os06circ02797	213 -- 228	osa-miR171c-5p	20 -- 6	-11.5428	no expression
Os06circ02797	56 -- 76	osa-miR818f	21 -- 1	-11.382	normal
Os06circ02797	4 -- 13	osa-miR1868	21 -- 11	-11.345	normal
Os06circ02797	54 -- 61	osa-miR5152-3p	9 -- 2	-11.2619	no expression
Os06circ02797	4 -- 13	osa-miR5148a,b,c	10 -- 1	-11.1739	normal
Os06circ02797	125 -- 136	osa-miR5836	13 -- 2	-11.1003	no expression
Os06circ02797	51 -- 61	osa-miR166a-3p,b-3p,c-3p,f,j-3p	14 -- 4	-11.0927	normal
Os06circ02797	8 -- 24	osa-miR2878-5p	22 -- 5	-11.0845	normal
Os06circ02797	51 -- 69	osa-miR1428b,c,d,e	20 -- 2	-11.0162	normal
Os06circ02797	51 -- 61	osa-miR166k-3p, l-3p	14 -- 4	-10.9428	normal
Os06circ02797	219 -- 236	osa-miR5506	21 -- 7	-10.933	no expression
Os06circ02797	51 -- 61	osa-miR166g-3p,h-3p,m	14 -- 4	-10.9064	normal
Os06circ02797	325 -- 346	osa-miR2877	21 -- 2	-10.8151	no expression
Os06circ02797	2 -- 14	osa-miR5527	17 -- 7	-10.8127	no expression
Os06circ02797	269 -- 283	osa-miR166b-5p	21 -- 8	-10.8003	no expression
Os06circ02797	225 -- 245	osa-miR408-5p	21 -- 1	-10.7431	up
Os06circ02797	208 -- 224	osa-miR2927	18 -- 1	-10.6759	no expression
Os06circ02797	297 -- 311	osa-miR5528	19 -- 6	-10.6357	no expression
Os06circ02797	302 -- 312	osa-miR2929	17 -- 6	-10.5629	no expression
Os06circ02797	1 -- 12	osa-miR529b	16 -- 5	-10.5076	normal
Os06circ02797	293 -- 305	osa-miR5837.2	13 -- 2	-10.4969	no expression
Os06circ02797	209 -- 224	osa-miR5143a,b	22 -- 1	-10.475	no expression
Os06circ02797	215 -- 230	osa-miR2120b-3p	20 -- 5	-10.4527	normal
Os06circ02797	252 -- 270	osa-miR5510	19 -- 2	-10.397	no expression
Os06circ02797	309 -- 318	osa-miR6256	19 -- 10	-10.3716	no expression
Os06circ02797	63 -- 87	osa-miR5485	21 -- 3	-10.3324	no expression
Os06circ02797	1 -- 13	osa-miR5793	19 -- 1	-10.3181	no expression
Os06circ02797	5 -- 17	osa-miR5497	20 -- 6	-10.2803	no expression
Os06circ02797	199 -- 216	osa-miR5146	24 -- 7	-10.2595	normal
Os06circ02797	84 -- 100	osa-miR2871a-5p	20 -- 5	-10.2426	normal
Os06circ02797	5 -- 24	osa-miR535-5p	18 -- 1	-10.2375	no expression
Os06circ02797	220 -- 243	osa-miR5821	19 -- 2	-10.1791	normal
Os06circ02797	6 -- 23	osa-miR319a-3p	18 -- 5	-10.1674	no expression
Os06circ02797	1 -- 12	osa-miR1437b-5p	15 -- 3	-10.1369	no expression
Os06circ02797	9 -- 24	osa-miR166h-5p	21 -- 5	-10.133	no expression
Os06circ02797	1 -- 10	osa-miR1875	17 -- 6	-10.1282	no expression
Os06circ02797	99 -- 110	osa-miR5804	16 -- 5	-10.1279	no expression
Os06circ02797	160 -- 171	osa-miR5157a-3p, b-3p	15 -- 4	-10.1251	no expression
Os06circ02797	8 -- 20	osa-miR5820	20 -- 8	-10.1215	no expression
Os06circ02797	249 -- 262	osa-miR820a,b,c	19 -- 4	-10.0839	normal
Os06circ02797	4 -- 12	osa-miR2919	12 -- 4	-10.0738	no expression
normal: the expression level is not different between mutant and wt
no expression: there is not reads
