# Supplementary material for: Efficient deletion of multiple circle RNA loci by CRISPR‐Cas9 reveals Os06circ02797 as a putative sponge for OsMIR408 in rice
Source: Plant Biotechnol J. 2021 Jan 28;19(6):1240–52. doi: 10.1111/pbi.13544 (PMC8196656; doi:10.1111/pbi.13544)
Supplement: Supplementary file 10 — Table S9 Oligos used in this study. [file PBI-19-1240-s006.xlsx]

## Sheet: Sheet1
Oligos name	Sequence 5’-3’	note
Oligos for editing vector construction
Os02circ25329-sgRNA-P1F	caccggtctcAgtgtgGCAGCTCTGACATGTGGGCCgttttagagctagaaata	For vector pZJP053 construction
Os02circ25329-sgRNA-P2R	CGATGGTCTCCAAACACCTCCTTGAAGCGCGGGACTGCCACGGATCATCTGC
Os06circ02797-sgRNA-P1F	caccggtctcAgtgtgAACTATCCGAGGAGCAGTACgttttagagctagaaata	For vector pZJP054 construction
Os06circ02797-sgRNA-P2R	CGATGGTCTCCAAACATGTTTGCAGGGGTTGCATTGCCACGGATCATCTGC
Os03circ00204-sgRNA-P1F	caccggtctcAgtgtgCCTATACCCTTGAAGCTGGGgttttagagctagaaata	For vector pZJP055 construction
Os03circ00204-sgRNA-P2R	CGATGGTCTCCAAACTCGTTAAGATTGTGCGCAAGTGCCACGGATCATCTGC
Os05circ02465-sgRNA-P1F	caccggtctcAgtgtgTGGAAAAGCAGCATATGTGCgttttagagctagaaata	For vector pZJP057 construction
Os05circ02465-sgRNA-P2R	CGATGGTCTCCAAACCTGCAAAATGGAATGGAGTCTGCCACGGATCATCTGC
Oligos for detection of the targeted genomic editing events
Os02circ25329-F1	CATGATCCGAATGACAGGAAAG
Os02circ25329-R1	GAGACTGCCAGACTGGGAGGT
Os06circ02797-F1	CTCACGCCTGAGATACGGTTC
Os06circ02797-R1	GCACCTTCTCCATCTTCCTCT
Os03circ00204-F1	CCCAGCCAGCAGAATGTTCTG
Os03circ00204-R1	GAGGTGGCCCAAAGTGACACT
Os05circ02465-F1	CTAGGGAGGGAGGATGATGT
Os05circ02465-R1	GAGGGACTATGGAAGCCACT
Oligos for detection of the transformation vector positive plant
Cas9-F1	CCAGACTCAAGAGAACCGCTAGAAGAAGG
Cas9-R1	GAGCTGCTGTCTAACAAGAGCCT
Oligos for detection circRNA		according to reference paper (Lu et al. RNA 21:2076–2087，2015)
Os02circ25329-Convergent-F1	CTGCTTCGTTTCAGAGAGAGG
Os02circ25329-Convergent-R1	CACCAGCACCCTACTTACGAT
Os02circ25329-Divergent-F1	GGGATCGATGGTCTCATGG
Os02circ25329-Divergent-R1	GCATTCACCTCTTCCTTTGTGT
Os06circ02797-Convergent-F1	AGTACGTCAGGAGCCAAATAGG
Os06circ02797-Convergent-R1	TGATAGATTTGCACCTTCTCCA
Os06circ02797-Divergent-F1	ATTAAAGGAGGAAAGGGAGCAA
Os06circ02797-Divergent-R1	ACTCATCCTCGATGAACCGTAT
Os03circ00204-Convergent-F1	CTTTTATGGGCATTCAGAGCTT
Os03circ00204-Convergent-R1	TCTGATTTCAGCTTCCTTGTCA
Os03circ00204-Divergent-F1	CAAACAGGCTCTCAGTGACAAG
Os03circ00204-Divergent-R1	TGATGCTACTGTCTACGGTCCA
Os05circ02465-Convergent-F1	CTTTTCTTCCGCAGCTGTCTAT
Os05circ02465-Convergent-R1	AGTTGAAAGCAAAAGGCCACT
Os05circ02465-Divergent-F1	CTCCATTCCATTTTGCAGTG
Os05circ02465-Divergent-R1	TCAATGTGATTTGGATGCTTG
Q-PCR oligos for checking parental gene/flanking genes
LOC_Os02g50174-F1	CTTCAAGCGAACCGCAAGCC	parental gene for Os02circ25329
LOC_Os02g50174-R1	GCCGCCAGCTTGGTAAACAG
LOC_Os06g04610-F1	AGTCCATGGAGCGGGGAA	parental gene forOs06circ02797
LOC_Os06g04610-R1	CAAGTAAGAAGGCACATCAGGT
LOC_Os03g01350-F1	TTTATGGAAGCCGAGGGCAG	Left flanking gene for Os03circ00204
LOC_Os03g01350-R1	TTCACCACAACCACCCAGTT
LOC_Os03g01360-F1	AGAAATCCTATTCCCAGCCTGT	Right flanking gene for Os03circ00204
LOC_Os03g01360-R1	AACGCCATCCAAAAACCCAG
LOC_Os05g04950-F1	TCTCAGGTCCACCAGCAACT	Left flanking gene for Os05circ02465
LOC_Os05g04950-R1	CTTTGCGTATCGTTCTCCGC
LOC_Os05g04960-F1	GAGCAGGACTTCGGCAACTT	Right flanking gene for Os05circ02465
LOC_Os05g04960-R1	CCAGCCTCCCCATGTCTATG
OsActin-F	CCACTATGTTCCCTGGCATT	Internal reference primer
OsActin-R	GTACTCAGCCTTGGCAATCC
Q-PCR oligos for checking OsMIR408 and its potential targets
LOC_Os01g45830- qPCR-F1	GCGCTAATCGTGTTCGCGCTC
LOC_Os01g45830- qPCR-R1	GGCGATCACCGAGTTCAGCAC
LOC_Os03g11580- qPCR-F1	CTTTCTCTCTCCTCCCCCTCT
LOC_Os03g11580- qPCR-R1	GGCTCGCGAGGGGCTTGTTAG
LOC_Os07g20510- qPCR-F1	CCTCCTTCCGATCCCGCTTTC
LOC_Os07g20510- qPCR-R1	GGGAGGTCGGAGGAGGAGAC
LOC_Os08g39390- qPCR-F1	GGCTCCGAGTTCAAGCACAAG
LOC_Os08g39390- qPCR-R1	GATGGAGGGGTGTATATGTATG
LOC_Os09g25600- qPCR-F1	GAAGGCAGGCAAGAATGCAAG
LOC_Os09g25600- qPCR-R1	CAGGGATGAAGCAAAAATGAAAC
LOC_Os09g32260- qPCR-F1	CGATCTTGTCCTAGCTAGATAC
LOC_Os09g32260- qPCR-R1	cttcttcgccgaccctcctc
LOC_Os10g39300- qPCR-F1	GGAAGGCCAGTGGCAACGCT
LOC_Os10g39300- qPCR-R1	GGCGTGCCGATGGTGAAGTTC
LOC_Os12g34920- qPCR-F1	GAGGTGACTGAGCTGAAAGGT
LOC_Os12g34920- qPCR-R1	GGGTCAATCAATTGGACTGCA
LOC_Os12g40890- qPCR-F1	GCAATGGAGAAATGCAAGAAC
LOC_Os12g40890- qPCR-R1	CACTGATCAGGAAAGGTACAG
miR408-5p-qPCR-F1	cagggaugaggcagagcaugg
